# Supplementary material for: Using The Cancer Genome Atlas as an Inquiry Tool in the Undergraduate Classroom
Source: Front Genet. 2020 Dec 16;11:573992. doi: 10.3389/fgene.2020.573992 (PMC7772960; doi:10.3389/fgene.2020.573992)
Supplement: Supplementary Appendix 1 — TCGA breast cancer data subset sheet: Microsoft Excel file. [file Table_1.XLSX]

## Sheet: brca_tcga_pub2015_clinical_data
Patient ID	Informed consent by patient?	Diagnosis Age	Cancer Type	Race Category	Ethnicity Category	Sex	Disease Stage	Treatment Outcome	Time from Treatment to Recurrence (Months)	Time from Treatment to Death (Months)	Time from Treatment to Most Recent Contact	ER Status	PR status	HER2 status	Total Number of Genome Mutations	AKT1 genotype	BRCA1 genotype	BRCA2 genotype	CDH1 genotype	ERBB2 (aka HER2) genotype	GATA3 genotype	KMT2C genotype	MAP3K1 genotype	PIK3CA genotype	PTEN genotype	RB1 genotype	TP53 (aka p53) genotype	CCND1 genotype	MYC genotype	ACTB (aka β-actin) genotype	HBB (aka hemoglobin subunit beta) genotype
TCGA-A1-A0SB-01	YES	70	Invasive Breast Carcinoma	WHITE	NOT HISPANIC OR LATINO	Female	Stage 1	Living Disease-Free	N/A	N/A	8.51	Positive	Negative	Negative	18	wild-type	wild-type	wild-type	wild-type	wild-type	wild-type	wild-type	wild-type	wild-type	wild-type	wild-type	wild-type	wild-type	wild-type	wild-type	wild-type
TCGA-A1-A0SD-01	YES	59	Invasive Breast Carcinoma	WHITE	NOT HISPANIC OR LATINO	Female	Stage 2	Living Disease-Free	N/A	N/A	14.36	Positive	Positive	Negative	30	wild-type	wild-type	wild-type	wild-type	wild-type	pathogenic mutant	wild-type	wild-type	wild-type	wild-type	wild-type	wild-type	wild-type	wild-type	wild-type	wild-type
TCGA-A1-A0SE-01	YES	56	Invasive Breast Carcinoma	WHITE	NOT HISPANIC OR LATINO	Female	Stage 1	Living Disease-Free	N/A	N/A	43.4	Positive	Positive	Negative	20	wild-type	wild-type	wild-type	mutant of unknown significance	wild-type	wild-type	wild-type	wild-type	wild-type	wild-type	wild-type	wild-type	amplified	wild-type	wild-type	wild-type
TCGA-A1-A0SF-01	YES	54	Invasive Breast Carcinoma	WHITE	NOT HISPANIC OR LATINO	Female	Stage 2	Living Disease-Free	N/A	N/A	48.06	Positive	Positive	Negative	38	wild-type	wild-type	wild-type	wild-type	wild-type	wild-type	mutant of unknown significance	wild-type	wild-type	wild-type	wild-type	wild-type	wild-type	wild-type	wild-type	wild-type
TCGA-A1-A0SH-01	YES	39	Invasive Breast Carcinoma	WHITE	NOT HISPANIC OR LATINO	Female	Stage 2	Living Disease-Free	N/A	N/A	47.21	Negative	Positive	Negative	78	wild-type	pathogenic mutant	wild-type	wild-type	wild-type	wild-type	wild-type	wild-type	wild-type	wild-type	wild-type	wild-type	wild-type	wild-type	wild-type	wild-type
TCGA-A1-A0SI-01	YES	52	Invasive Breast Carcinoma	WHITE	NOT HISPANIC OR LATINO	Female	Stage 2	Living Disease-Free	N/A	N/A	20.86	Positive	Positive	Negative	166	wild-type	mutant of unknown significance	wild-type	wild-type	wild-type	wild-type	mutant of unknown significance	wild-type	pathogenic mutant	wild-type	pathogenic mutant	pathogenic mutant	wild-type	wild-type	wild-type	wild-type
TCGA-A1-A0SJ-01	YES	39	Invasive Breast Carcinoma	BLACK OR AFRICAN AMERICAN	NOT HISPANIC OR LATINO	Female	Stage 3	Living Disease-Free	N/A	N/A	13.67	Positive	Positive	Negative	29	wild-type	wild-type	wild-type	wild-type	wild-type	wild-type	wild-type	wild-type	wild-type	wild-type	wild-type	wild-type	wild-type	wild-type	wild-type	wild-type
TCGA-A1-A0SK-01	YES	54	Invasive Breast Carcinoma	ASIAN	NOT HISPANIC OR LATINO	Female	Stage 2	Deceased	N/A	31.77	31.77	Negative	Negative	Negative	100	wild-type	wild-type	wild-type	wild-type	wild-type	wild-type	wild-type	wild-type	wild-type	wild-type	deleted	pathogenic mutant	wild-type	wild-type	wild-type	wild-type
TCGA-A1-A0SM-01	YES	77	Invasive Breast Carcinoma	WHITE	NOT HISPANIC OR LATINO	Male	Stage 2	Living Disease-Free	N/A	N/A	7.95	Positive	Negative	Positive	22	wild-type	wild-type	wild-type	wild-type	amplified	wild-type	wild-type	wild-type	wild-type	wild-type	wild-type	wild-type	amplified	wild-type	wild-type	wild-type
TCGA-A1-A0SN-01	YES	50	Invasive Breast Carcinoma	WHITE	NOT HISPANIC OR LATINO	Female	Stage 2	Living Disease-Free	N/A	N/A	39.29	Positive	Positive	Positive	45	wild-type	wild-type	wild-type	wild-type	amplified	wild-type	wild-type	wild-type	wild-type	wild-type	wild-type	wild-type	amplified	wild-type	wild-type	wild-type
TCGA-A1-A0SP-01	YES	40	Invasive Breast Carcinoma	N/A	NOT HISPANIC OR LATINO	Female	Stage 2	Living Disease-Free	N/A	N/A	19.19	Negative	Negative	Negative	41	wild-type	wild-type	wild-type	wild-type	wild-type	wild-type	wild-type	wild-type	wild-type	wild-type	wild-type	pathogenic mutant	wild-type	wild-type	wild-type	wild-type
TCGA-A1-A0SQ-01	YES	45	Invasive Breast Carcinoma	WHITE	NOT HISPANIC OR LATINO	Female	Stage 2	Living Disease-Free	N/A	N/A	18.2	Positive	Positive	Negative	26	wild-type	wild-type	wild-type	wild-type	wild-type	pathogenic mutant	wild-type	wild-type	wild-type	wild-type	wild-type	wild-type	amplified	wild-type	wild-type	wild-type
TCGA-A2-A04N-01	YES	66	Invasive Breast Carcinoma	WHITE	HISPANIC OR LATINO	Female	Stage 1	Living Disease-Free	N/A	N/A	143.04	Positive	Positive	Negative	37	wild-type	wild-type	wild-type	deleted	wild-type	wild-type	wild-type	pathogenic mutant	pathogenic mutant	wild-type	wild-type	wild-type	wild-type	wild-type	wild-type	wild-type
TCGA-A2-A04P-01	YES	36	Invasive Breast Carcinoma	BLACK OR AFRICAN AMERICAN	N/A	Female	Stage 3	Deceased	10.28	18	18	Negative	Negative	Negative	102	wild-type	wild-type	wild-type	wild-type	wild-type	wild-type	wild-type	wild-type	pathogenic mutant	wild-type	wild-type	pathogenic mutant	amplified	amplified	wild-type	wild-type
TCGA-A2-A04Q-01	YES	48	Invasive Breast Carcinoma	WHITE	N/A	Female	Stage 1	Living Disease-Free	N/A	N/A	78.35	Negative	Negative	Negative	19	wild-type	wild-type	wild-type	wild-type	wild-type	wild-type	wild-type	wild-type	wild-type	wild-type	wild-type	wild-type	wild-type	amplified	wild-type	wild-type
TCGA-A2-A04R-01	YES	36	Invasive Breast Carcinoma	BLACK OR AFRICAN AMERICAN	NOT HISPANIC OR LATINO	Female	Stage 1	Living Disease-Free	N/A	N/A	121.85	Positive	Positive	Negative	69	wild-type	wild-type	wild-type	wild-type	wild-type	wild-type	wild-type	wild-type	wild-type	wild-type	wild-type	wild-type	wild-type	wild-type	wild-type	wild-type
TCGA-A2-A04T-01	YES	62	Invasive Breast Carcinoma	WHITE	N/A	Female	Stage 2	Living Disease-Free	N/A	N/A	73.78	Negative	Negative	Negative	81	wild-type	wild-type	amplified	wild-type	wild-type	wild-type	wild-type	wild-type	pathogenic mutant	wild-type	wild-type	pathogenic mutant	wild-type	amplified	wild-type	wild-type
TCGA-A2-A04U-01	YES	47	Invasive Breast Carcinoma	WHITE	NOT HISPANIC OR LATINO	Female	Stage 2	Living Disease-Free	N/A	N/A	87.19	Negative	Negative	Positive	47	wild-type	amplified	wild-type	wild-type	wild-type	amplified	wild-type	wild-type	wild-type	wild-type	wild-type	pathogenic mutant	wild-type	amplified	wild-type	wild-type
TCGA-A2-A04V-01	YES	39	Invasive Breast Carcinoma	WHITE	NOT HISPANIC OR LATINO	Female	Stage 2	Deceased	48.29	63.07	63.07	Positive	Positive	Negative	28	wild-type	wild-type	wild-type	wild-type	wild-type	wild-type	wild-type	wild-type	pathogenic mutant	wild-type	wild-type	wild-type	amplified	amplified	wild-type	wild-type
TCGA-A2-A04W-01	YES	50	Invasive Breast Carcinoma	WHITE	NOT HISPANIC OR LATINO	Female	Stage 2	Living Disease-Free	N/A	N/A	101.91	Negative	Negative	Positive	101	wild-type	wild-type	wild-type	wild-type	amplified	wild-type	wild-type	wild-type	pathogenic mutant	wild-type	wild-type	pathogenic mutant	wild-type	wild-type	wild-type	wild-type
TCGA-A2-A04X-01	YES	34	Invasive Breast Carcinoma	WHITE	N/A	Female	Stage 2	Living Disease-Free	N/A	N/A	55.39	Positive	Positive	Positive	23	wild-type	wild-type	wild-type	wild-type	amplified	wild-type	wild-type	wild-type	wild-type	wild-type	wild-type	wild-type	wild-type	wild-type	wild-type	wild-type
TCGA-A2-A04Y-01	YES	53	Invasive Breast Carcinoma	WHITE	N/A	Female	Stage 2	Living Disease-Free	N/A	N/A	36.1	Positive	Positive	Negative	49	wild-type	wild-type	wild-type	wild-type	wild-type	wild-type	wild-type	wild-type	wild-type	wild-type	wild-type	wild-type	wild-type	amplified	wild-type	wild-type
TCGA-A2-A0CK-01	YES	60	Invasive Breast Carcinoma	WHITE	NOT HISPANIC OR LATINO	Female	Stage 3	Living but Tumor Recurred/Progressed	44.81	N/A	136.63	Positive	Positive	Negative	13	wild-type	wild-type	wild-type	pathogenic mutant	wild-type	wild-type	wild-type	wild-type	wild-type	wild-type	wild-type	wild-type	amplified	wild-type	wild-type	wild-type
TCGA-A2-A0CL-01	YES	37	Invasive Breast Carcinoma	BLACK OR AFRICAN AMERICAN	NOT HISPANIC OR LATINO	Female	Stage 3	Living Disease-Free	N/A	N/A	99.05	Positive	Positive	Negative	36	wild-type	wild-type	wild-type	wild-type	wild-type	wild-type	wild-type	wild-type	wild-type	deleted	wild-type	pathogenic mutant	amplified	wild-type	wild-type	wild-type
TCGA-A2-A0CM-01	YES	40	Invasive Breast Carcinoma	BLACK OR AFRICAN AMERICAN	NOT HISPANIC OR LATINO	Female	Stage 2	Deceased	12.55	24.77	24.77	Negative	Negative	Negative	50	wild-type	wild-type	wild-type	wild-type	wild-type	amplified	deleted	wild-type	wild-type	wild-type	wild-type	pathogenic mutant	wild-type	amplified	wild-type	amplified
TCGA-A2-A0CO-01	YES	85	Invasive Breast Carcinoma	WHITE	NOT HISPANIC OR LATINO	Female	Stage 2	Deceased	N/A	114.72	114.72	Positive	Positive	Negative	22	wild-type	wild-type	wild-type	pathogenic mutant	wild-type	wild-type	wild-type	wild-type	wild-type	wild-type	wild-type	wild-type	wild-type	wild-type	wild-type	wild-type
TCGA-A2-A0CP-01	YES	60	Invasive Breast Carcinoma	WHITE	NOT HISPANIC OR LATINO	Female	Stage 1	Living Disease-Free	N/A	N/A	92.41	Positive	Positive	Negative	78	wild-type	wild-type	wild-type	wild-type	wild-type	wild-type	wild-type	pathogenic mutant	pathogenic mutant	wild-type	wild-type	wild-type	wild-type	amplified	wild-type	wild-type
TCGA-A2-A0CQ-01	YES	62	Invasive Breast Carcinoma	BLACK OR AFRICAN AMERICAN	NOT HISPANIC OR LATINO	Female	Stage 1	Living Disease-Free	N/A	N/A	88.53	Positive	Positive	Negative	32	wild-type	wild-type	wild-type	wild-type	wild-type	wild-type	wild-type	wild-type	wild-type	wild-type	wild-type	wild-type	wild-type	wild-type	wild-type	wild-type
TCGA-A2-A0CR-01	YES	54	Invasive Breast Carcinoma	ASIAN	NOT HISPANIC OR LATINO	Female	Stage 2	Living Disease-Free	N/A	N/A	107.85	Positive	Positive	Negative	102	wild-type	wild-type	wild-type	pathogenic mutant	wild-type	wild-type	wild-type	wild-type	pathogenic mutant	wild-type	wild-type	wild-type	wild-type	wild-type	wild-type	wild-type
TCGA-A2-A0CS-01	YES	73	Invasive Breast Carcinoma	WHITE	NOT HISPANIC OR LATINO	Female	Stage 4	Deceased	N/A	77.14	77.14	Positive	Positive	Negative	33	wild-type	wild-type	wild-type	wild-type	wild-type	wild-type	pathogenic mutant	wild-type	pathogenic mutant	pathogenic mutant	wild-type	wild-type	wild-type	wild-type	wild-type	wild-type
TCGA-A2-A0CT-01	YES	71	Invasive Breast Carcinoma	WHITE	NOT HISPANIC OR LATINO	Female	Stage 2	Living Disease-Free	N/A	N/A	75.2	Positive	Negative	Negative	61	wild-type	wild-type	wild-type	wild-type	wild-type	wild-type	wild-type	wild-type	wild-type	wild-type	wild-type	wild-type	amplified	wild-type	wild-type	wild-type
TCGA-A2-A0CU-01	YES	73	Invasive Breast Carcinoma	WHITE	NOT HISPANIC OR LATINO	Female	Stage 2	Deceased	N/A	5.19	5.19	Positive	Positive	Negative	45	wild-type	amplified	wild-type	wild-type	amplified	wild-type	wild-type	wild-type	wild-type	wild-type	wild-type	deleted	wild-type	amplified	wild-type	wild-type
TCGA-A2-A0CV-01	YES	41	Invasive Breast Carcinoma	ASIAN	NOT HISPANIC OR LATINO	Female	Stage 2	Living Disease-Free	N/A	N/A	98.92	Positive	Positive	Negative	21	wild-type	wild-type	wild-type	wild-type	wild-type	pathogenic mutant	wild-type	wild-type	wild-type	wild-type	wild-type	wild-type	wild-type	wild-type	wild-type	wild-type
TCGA-A2-A0CW-01	YES	67	Invasive Breast Carcinoma	WHITE	NOT HISPANIC OR LATINO	Female	Stage 2	Living Disease-Free	N/A	N/A	107.85	Positive	Positive	Negative	55	wild-type	wild-type	wild-type	wild-type	wild-type	wild-type	wild-type	wild-type	pathogenic mutant	wild-type	wild-type	pathogenic mutant	wild-type	amplified	wild-type	wild-type
TCGA-A2-A0D0-01	YES	60	Invasive Breast Carcinoma	BLACK OR AFRICAN AMERICAN	NOT HISPANIC OR LATINO	Female	Stage 2	Living Disease-Free	N/A	N/A	67.28	Negative	Negative	Negative	63	wild-type	wild-type	wild-type	wild-type	wild-type	wild-type	wild-type	deleted	amplified	wild-type	wild-type	pathogenic mutant	wild-type	amplified	wild-type	wild-type
TCGA-A2-A0D2-01	YES	45	Invasive Breast Carcinoma	WHITE	NOT HISPANIC OR LATINO	Female	Stage 2	Living Disease-Free	N/A	N/A	33.74	Negative	Negative	Negative	77	wild-type	wild-type	wild-type	wild-type	wild-type	wild-type	wild-type	wild-type	wild-type	deleted	deleted	pathogenic mutant	wild-type	wild-type	wild-type	wild-type
TCGA-A2-A0D3-01	YES	42	Invasive Breast Carcinoma	WHITE	NOT HISPANIC OR LATINO	Female	Stage 1	Living Disease-Free	N/A	N/A	61.53	Positive	Positive	Negative	21	wild-type	wild-type	wild-type	wild-type	wild-type	pathogenic mutant	pathogenic mutant	wild-type	pathogenic mutant	wild-type	wild-type	wild-type	wild-type	wild-type	wild-type	wild-type
TCGA-A2-A0D4-01	YES	37	Invasive Breast Carcinoma	BLACK OR AFRICAN AMERICAN	NOT HISPANIC OR LATINO	Female	Stage 2	Living Disease-Free	N/A	N/A	25.2	Positive	Positive	Negative	29	wild-type	wild-type	wild-type	wild-type	wild-type	wild-type	wild-type	wild-type	wild-type	wild-type	deleted	wild-type	wild-type	wild-type	wild-type	wild-type
TCGA-A2-A0EM-01	YES	73	Invasive Breast Carcinoma	WHITE	NOT HISPANIC OR LATINO	Female	Stage 1	Living Disease-Free	N/A	N/A	101.64	Positive	Positive	Negative	27	wild-type	wild-type	wild-type	wild-type	wild-type	wild-type	pathogenic mutant	wild-type	pathogenic mutant	wild-type	wild-type	wild-type	wild-type	wild-type	wild-type	wild-type
TCGA-A2-A0EN-01	YES	70	Invasive Breast Carcinoma	WHITE	NOT HISPANIC OR LATINO	Female	Stage 2	Living Disease-Free	N/A	N/A	134.3	Positive	Positive	Negative	30	wild-type	wild-type	wild-type	wild-type	wild-type	wild-type	pathogenic mutant	wild-type	pathogenic mutant	wild-type	wild-type	wild-type	wild-type	wild-type	wild-type	wild-type
TCGA-A2-A0EO-01	YES	54	Invasive Breast Carcinoma	WHITE	NOT HISPANIC OR LATINO	Female	Stage 1	Living Disease-Free	N/A	N/A	80.22	Positive	Positive	Negative	30	wild-type	amplified	wild-type	wild-type	wild-type	wild-type	wild-type	wild-type	pathogenic mutant	wild-type	wild-type	wild-type	wild-type	wild-type	wild-type	wild-type
TCGA-A2-A0EP-01	YES	56	Invasive Breast Carcinoma	WHITE	NOT HISPANIC OR LATINO	Female	Stage 1	Living Disease-Free	N/A	N/A	118.36	Positive	Negative	Negative	6	wild-type	wild-type	wild-type	wild-type	wild-type	wild-type	wild-type	wild-type	wild-type	wild-type	wild-type	wild-type	wild-type	wild-type	wild-type	wild-type
TCGA-A2-A0EQ-01	YES	64	Invasive Breast Carcinoma	BLACK OR AFRICAN AMERICAN	NOT HISPANIC OR LATINO	Female	Stage 2	Living Disease-Free	N/A	N/A	79.7	Negative	Negative	Positive	101	wild-type	wild-type	wild-type	wild-type	wild-type	wild-type	wild-type	wild-type	pathogenic mutant	wild-type	wild-type	pathogenic mutant	amplified	wild-type	wild-type	wild-type
TCGA-A2-A0ER-01	YES	63	Invasive Breast Carcinoma	WHITE	NOT HISPANIC OR LATINO	Female	Stage 1	Living Disease-Free	N/A	N/A	74.34	Positive	Positive	Negative	23	wild-type	wild-type	wild-type	wild-type	wild-type	wild-type	wild-type	wild-type	wild-type	wild-type	wild-type	wild-type	wild-type	wild-type	wild-type	wild-type
TCGA-A2-A0ES-01	YES	52	Invasive Breast Carcinoma	WHITE	NOT HISPANIC OR LATINO	Female	Stage 2	Living Disease-Free	N/A	N/A	71.94	Positive	Positive	Negative	5	wild-type	wild-type	wild-type	wild-type	wild-type	wild-type	wild-type	wild-type	wild-type	wild-type	wild-type	wild-type	wild-type	wild-type	wild-type	wild-type
TCGA-A2-A0ET-01	YES	58	Invasive Breast Carcinoma	WHITE	NOT HISPANIC OR LATINO	Female	Stage 3	Living Disease-Free	N/A	N/A	35.02	Positive	Positive	Negative	28	wild-type	wild-type	wild-type	wild-type	wild-type	wild-type	wild-type	wild-type	wild-type	wild-type	wild-type	wild-type	wild-type	wild-type	wild-type	wild-type
TCGA-A2-A0EU-01	YES	79	Invasive Breast Carcinoma	WHITE	NOT HISPANIC OR LATINO	Female	Stage 1	Living Disease-Free	N/A	N/A	34.26	Positive	Positive	Negative	38	wild-type	wild-type	wild-type	wild-type	wild-type	wild-type	wild-type	pathogenic mutant	wild-type	wild-type	wild-type	wild-type	wild-type	amplified	wild-type	wild-type
TCGA-A2-A0EV-01	YES	80	Invasive Breast Carcinoma	WHITE	NOT HISPANIC OR LATINO	Female	Stage 1	Living Disease-Free	N/A	N/A	31.8	Positive	Positive	Negative	56	wild-type	wild-type	wild-type	wild-type	wild-type	wild-type	wild-type	wild-type	pathogenic mutant	wild-type	wild-type	wild-type	wild-type	wild-type	wild-type	wild-type
TCGA-A2-A0EW-01	YES	53	Invasive Breast Carcinoma	WHITE	NOT HISPANIC OR LATINO	Female	Stage 3	Deceased	44.45	61.89	61.89	Positive	Positive	Negative	13	wild-type	wild-type	wild-type	pathogenic mutant	wild-type	wild-type	wild-type	wild-type	pathogenic mutant	wild-type	wild-type	wild-type	amplified	wild-type	wild-type	wild-type
TCGA-A2-A0EX-01	YES	46	Invasive Breast Carcinoma	WHITE	NOT HISPANIC OR LATINO	Female	Stage 2	Living Disease-Free	N/A	N/A	24.7	Positive	Positive	Negative	25	wild-type	wild-type	wild-type	pathogenic mutant	wild-type	wild-type	wild-type	wild-type	pathogenic mutant	wild-type	wild-type	wild-type	wild-type	amplified	wild-type	wild-type
TCGA-A2-A0EY-01	YES	62	Invasive Breast Carcinoma	WHITE	NOT HISPANIC OR LATINO	Female	Stage 2	Living Disease-Free	N/A	N/A	63.24	Positive	Negative	Positive	163	wild-type	wild-type	wild-type	wild-type	amplified	wild-type	wild-type	wild-type	pathogenic mutant	wild-type	wild-type	pathogenic mutant	wild-type	wild-type	mutant of unknown significance	wild-type
TCGA-A2-A0ST-01	YES	62	Invasive Breast Carcinoma	WHITE	NOT HISPANIC OR LATINO	Female	Stage 2	Living Disease-Free	N/A	N/A	99.11	Negative	Negative	Negative	19	wild-type	wild-type	wild-type	wild-type	wild-type	wild-type	wild-type	wild-type	wild-type	wild-type	wild-type	pathogenic mutant	wild-type	wild-type	wild-type	wild-type
TCGA-A2-A0SU-01	YES	66	Invasive Breast Carcinoma	WHITE	NOT HISPANIC OR LATINO	Female	Stage 2	Living Disease-Free	N/A	N/A	54.6	Positive	Positive	Negative	20	wild-type	wild-type	pathogenic mutant	wild-type	wild-type	pathogenic mutant	wild-type	wild-type	wild-type	wild-type	wild-type	wild-type	wild-type	wild-type	wild-type	wild-type
TCGA-A2-A0SV-01	YES	63	Invasive Breast Carcinoma	WHITE	NOT HISPANIC OR LATINO	Female	Stage 4	Deceased	N/A	27.1	27.1	Positive	Positive	Negative	29	wild-type	wild-type	wild-type	wild-type	wild-type	wild-type	mutant of unknown significance	wild-type	wild-type	mutant of unknown significance	wild-type	pathogenic mutant	wild-type	wild-type	wild-type	wild-type
TCGA-A2-A0SW-01	YES	82	Invasive Breast Carcinoma	WHITE	NOT HISPANIC OR LATINO	Female	Stage 4	Deceased	21.45	44.84	44.84	Positive	Negative	Negative	47	wild-type	wild-type	wild-type	wild-type	wild-type	wild-type	wild-type	wild-type	wild-type	wild-type	wild-type	pathogenic mutant	wild-type	wild-type	wild-type	wild-type
TCGA-A2-A0SX-01	YES	48	Invasive Breast Carcinoma	WHITE	NOT HISPANIC OR LATINO	Female	Stage 1	Living but Tumor Recurred/Progressed	40.7	N/A	50.39	Negative	Negative	Negative	24	wild-type	wild-type	wild-type	wild-type	wild-type	wild-type	wild-type	wild-type	wild-type	wild-type	wild-type	pathogenic mutant	wild-type	wild-type	wild-type	wild-type
TCGA-A2-A0SY-01	YES	62	Invasive Breast Carcinoma	WHITE	NOT HISPANIC OR LATINO	Female	Stage 3	Living Disease-Free	N/A	N/A	44.25	Positive	Positive	Positive	104	wild-type	wild-type	wild-type	pathogenic mutant	amplified	wild-type	wild-type	wild-type	pathogenic mutant	wild-type	wild-type	wild-type	wild-type	wild-type	wild-type	wild-type
TCGA-A2-A0T0-01	YES	59	Invasive Breast Carcinoma	WHITE	NOT HISPANIC OR LATINO	Female	Stage 2	Living Disease-Free	N/A	N/A	17.51	Negative	Negative	Negative	143	wild-type	wild-type	pathogenic mutant	wild-type	wild-type	amplified	wild-type	wild-type	wild-type	deleted	wild-type	wild-type	wild-type	amplified	wild-type	wild-type
TCGA-A2-A0T1-01	YES	55	Invasive Breast Carcinoma	AMERICAN INDIAN OR ALASKA NATIVE	NOT HISPANIC OR LATINO	Female	Stage 3	Living Disease-Free	N/A	N/A	17.12	Negative	Negative	Positive	15	wild-type	wild-type	wild-type	wild-type	amplified	wild-type	wild-type	wild-type	wild-type	wild-type	wild-type	pathogenic mutant	wild-type	wild-type	wild-type	wild-type
TCGA-A2-A0T2-01	YES	66	Invasive Breast Carcinoma	WHITE	NOT HISPANIC OR LATINO	Female	Stage 4	Deceased	N/A	8.38	8.38	Negative	Negative	Negative	43	wild-type	wild-type	wild-type	wild-type	wild-type	amplified	wild-type	wild-type	wild-type	deleted	wild-type	pathogenic mutant	wild-type	wild-type	wild-type	wild-type
TCGA-A2-A0T3-01	YES	37	Invasive Breast Carcinoma	WHITE	NOT HISPANIC OR LATINO	Female	Stage 1	Living Disease-Free	N/A	N/A	49.8	Positive	Positive	Negative	28	wild-type	wild-type	wild-type	wild-type	wild-type	wild-type	wild-type	wild-type	wild-type	wild-type	wild-type	pathogenic mutant	amplified	wild-type	wild-type	wild-type
TCGA-A2-A0T4-01	YES	62	Invasive Breast Carcinoma	WHITE	NOT HISPANIC OR LATINO	Female	Stage 2	Living Disease-Free	N/A	N/A	20.5	Positive	Positive	Negative	28	wild-type	wild-type	wild-type	pathogenic mutant	wild-type	wild-type	wild-type	wild-type	pathogenic mutant	wild-type	wild-type	wild-type	amplified	wild-type	wild-type	wild-type
TCGA-A2-A0T5-01	YES	39	Invasive Breast Carcinoma	WHITE	NOT HISPANIC OR LATINO	Female	Stage 2	Living Disease-Free	N/A	N/A	17.44	Positive	Positive	Negative	1076	wild-type	wild-type	wild-type	wild-type	wild-type	pathogenic mutant	wild-type	wild-type	wild-type	wild-type	wild-type	wild-type	wild-type	wild-type	wild-type	wild-type
TCGA-A2-A0T6-01	YES	50	Invasive Breast Carcinoma	WHITE	NOT HISPANIC OR LATINO	Female	Stage 2	Living Disease-Free	N/A	N/A	18.89	Positive	Positive	Negative	94	wild-type	wild-type	wild-type	pathogenic mutant	pathogenic mutant	wild-type	wild-type	wild-type	wild-type	wild-type	wild-type	wild-type	wild-type	wild-type	wild-type	wild-type
TCGA-A2-A0T7-01	YES	51	Invasive Breast Carcinoma	WHITE	NOT HISPANIC OR LATINO	Female	Stage 2	Living Disease-Free	N/A	N/A	20.73	Positive	Positive	Negative	23	wild-type	wild-type	wild-type	wild-type	wild-type	wild-type	wild-type	wild-type	pathogenic mutant	wild-type	wild-type	wild-type	wild-type	wild-type	wild-type	wild-type
TCGA-A2-A0YC-01	YES	59	Invasive Breast Carcinoma	WHITE	NOT HISPANIC OR LATINO	Female	Stage 2	Living but Tumor Recurred/Progressed	26.22	N/A	32.52	Positive	Positive	Negative	18	wild-type	wild-type	wild-type	wild-type	wild-type	wild-type	wild-type	wild-type	pathogenic mutant	wild-type	wild-type	wild-type	wild-type	wild-type	wild-type	wild-type
TCGA-A2-A0YD-01	YES	63	Invasive Breast Carcinoma	WHITE	NOT HISPANIC OR LATINO	Female	Stage 2	Living Disease-Free	N/A	N/A	25.26	Positive	Positive	Negative	64	wild-type	wild-type	wild-type	pathogenic mutant	wild-type	wild-type	wild-type	pathogenic mutant	pathogenic mutant	wild-type	wild-type	wild-type	wild-type	wild-type	wild-type	wild-type
TCGA-A2-A0YF-01	YES	67	Invasive Breast Carcinoma	BLACK OR AFRICAN AMERICAN	NOT HISPANIC OR LATINO	Female	Stage 1	Living Disease-Free	N/A	N/A	50.43	Positive	Negative	Negative	17	wild-type	wild-type	wild-type	wild-type	wild-type	wild-type	wild-type	mutant of unknown significance	wild-type	wild-type	wild-type	wild-type	amplified	wild-type	wild-type	wild-type
TCGA-A2-A0YG-01	YES	63	Invasive Breast Carcinoma	WHITE	NOT HISPANIC OR LATINO	Female	Stage 3	Living Disease-Free	N/A	N/A	21.88	Positive	Positive	Positive	45	wild-type	wild-type	wild-type	wild-type	amplified	wild-type	wild-type	wild-type	amplified	deleted	wild-type	pathogenic mutant	wild-type	wild-type	wild-type	wild-type
TCGA-A2-A0YH-01	YES	53	Invasive Breast Carcinoma	WHITE	NOT HISPANIC OR LATINO	Female	Stage 3	Living Disease-Free	N/A	N/A	21.65	Positive	Positive	Negative	66	wild-type	wild-type	wild-type	wild-type	wild-type	wild-type	wild-type	wild-type	pathogenic mutant	wild-type	wild-type	pathogenic mutant	wild-type	amplified	wild-type	wild-type
TCGA-A2-A0YI-01	YES	62	Invasive Breast Carcinoma	WHITE	NOT HISPANIC OR LATINO	Female	Stage 1	Living Disease-Free	N/A	N/A	49.44	Positive	Positive	Negative	10	wild-type	wild-type	wild-type	wild-type	wild-type	wild-type	wild-type	wild-type	pathogenic mutant	wild-type	wild-type	wild-type	wild-type	wild-type	wild-type	wild-type
TCGA-A2-A0YK-01	YES	61	Invasive Breast Carcinoma	WHITE	NOT HISPANIC OR LATINO	Female	Stage 2	Living Disease-Free	N/A	N/A	19.32	Positive	Negative	Negative	207	wild-type	wild-type	wild-type	pathogenic mutant	wild-type	wild-type	wild-type	pathogenic mutant	pathogenic mutant	wild-type	wild-type	wild-type	amplified	wild-type	wild-type	wild-type
TCGA-A2-A0YL-01	YES	48	Invasive Breast Carcinoma	WHITE	NOT HISPANIC OR LATINO	Female	Stage 3	Living Disease-Free	N/A	N/A	48.42	Positive	Positive	Negative	16	wild-type	wild-type	wild-type	wild-type	wild-type	wild-type	wild-type	wild-type	pathogenic mutant	wild-type	wild-type	wild-type	wild-type	wild-type	wild-type	wild-type
TCGA-A2-A0YM-01	YES	67	Invasive Breast Carcinoma	WHITE	NOT HISPANIC OR LATINO	Female	Stage 2	Living Disease-Free	N/A	N/A	31.7	Negative	Negative	Negative	64	wild-type	wild-type	wild-type	wild-type	wild-type	wild-type	wild-type	wild-type	wild-type	wild-type	wild-type	pathogenic mutant	wild-type	wild-type	wild-type	wild-type
TCGA-A2-A0YT-01	YES	56	Invasive Breast Carcinoma	WHITE	NOT HISPANIC OR LATINO	Female	Stage 3	Deceased	N/A	23.75	23.75	Positive	Negative	Negative	45	wild-type	wild-type	wild-type	wild-type	wild-type	wild-type	pathogenic mutant	amplified	pathogenic mutant	wild-type	wild-type	pathogenic mutant	amplified	amplified	wild-type	wild-type
TCGA-A2-A1FV-01	YES	74	Invasive Breast Carcinoma	WHITE	NOT HISPANIC OR LATINO	Female	Stage 2	Living Disease-Free	N/A	N/A	23.46	Positive	Positive	Negative	39	wild-type	wild-type	wild-type	pathogenic mutant	wild-type	wild-type	wild-type	wild-type	wild-type	wild-type	wild-type	wild-type	wild-type	wild-type	wild-type	wild-type
TCGA-A2-A1FW-01	YES	62	Invasive Breast Carcinoma	WHITE	NOT HISPANIC OR LATINO	Female	Stage 3	Living Disease-Free	N/A	N/A	17.35	Positive	Negative	Negative	60	wild-type	wild-type	amplified	wild-type	wild-type	wild-type	wild-type	wild-type	wild-type	wild-type	wild-type	wild-type	wild-type	amplified	wild-type	wild-type
TCGA-A2-A1FX-01	YES	61	Invasive Breast Carcinoma	WHITE	NOT HISPANIC OR LATINO	Female	Stage 3	Living Disease-Free	N/A	N/A	60.68	Positive	Positive	Negative	21	wild-type	wild-type	wild-type	wild-type	wild-type	wild-type	wild-type	wild-type	wild-type	wild-type	wild-type	wild-type	amplified	wild-type	wild-type	wild-type
TCGA-A2-A1FZ-01	YES	63	Invasive Breast Carcinoma	WHITE	NOT HISPANIC OR LATINO	Female	Stage 2	Living Disease-Free	N/A	N/A	22.44	Positive	Positive	Negative	29	wild-type	wild-type	wild-type	wild-type	wild-type	wild-type	wild-type	wild-type	pathogenic mutant	wild-type	wild-type	wild-type	wild-type	wild-type	wild-type	wild-type
TCGA-A2-A1G0-01	YES	49	Invasive Breast Carcinoma	WHITE	NOT HISPANIC OR LATINO	Female	Stage 2	Living Disease-Free	N/A	N/A	20.24	Positive	Positive	Negative	26	wild-type	wild-type	wild-type	mutant of unknown significance	wild-type	wild-type	wild-type	wild-type	pathogenic mutant	wild-type	wild-type	wild-type	wild-type	wild-type	wild-type	wild-type
TCGA-A2-A1G1-01	YES	85	Invasive Breast Carcinoma	WHITE	NOT HISPANIC OR LATINO	Female	Stage 2	Living Disease-Free	N/A	N/A	19.19	Negative	Negative	Positive	27	wild-type	wild-type	wild-type	wild-type	wild-type	wild-type	wild-type	mutant of unknown significance	wild-type	wild-type	wild-type	pathogenic mutant	wild-type	wild-type	wild-type	wild-type
TCGA-A2-A1G4-01	YES	71	Invasive Breast Carcinoma	WHITE	NOT HISPANIC OR LATINO	Female	Stage 3	Living Disease-Free	N/A	N/A	19.55	Positive	Positive	Negative	41	wild-type	wild-type	wild-type	wild-type	wild-type	wild-type	wild-type	wild-type	wild-type	wild-type	wild-type	wild-type	wild-type	wild-type	wild-type	wild-type
TCGA-A2-A1G6-01	YES	50	Invasive Breast Carcinoma	WHITE	NOT HISPANIC OR LATINO	Female	Stage 3	Living Disease-Free	N/A	N/A	16.46	Negative	Negative	Negative	4	wild-type	wild-type	wild-type	wild-type	wild-type	wild-type	wild-type	wild-type	wild-type	wild-type	wild-type	wild-type	wild-type	wild-type	wild-type	wild-type
TCGA-A2-A259-01	YES	70	Invasive Breast Carcinoma	BLACK OR AFRICAN AMERICAN	NOT HISPANIC OR LATINO	Female	Stage 1	Living Disease-Free	N/A	N/A	52.43	Positive	Positive	Negative	17	wild-type	wild-type	wild-type	wild-type	wild-type	wild-type	pathogenic mutant	mutant of unknown significance	wild-type	wild-type	wild-type	wild-type	wild-type	wild-type	wild-type	wild-type
TCGA-A2-A25A-01	YES	44	Invasive Breast Carcinoma	WHITE	NOT HISPANIC OR LATINO	Female	Stage 2	Living Disease-Free	N/A	N/A	107.62	Positive	Positive	Negative	101	wild-type	wild-type	wild-type	pathogenic mutant	wild-type	wild-type	wild-type	wild-type	pathogenic mutant	wild-type	wild-type	wild-type	wild-type	wild-type	wild-type	wild-type
TCGA-A2-A25B-01	YES	39	Invasive Breast Carcinoma	BLACK OR AFRICAN AMERICAN	NOT HISPANIC OR LATINO	Female	Stage 2	Living but Tumor Recurred/Progressed	42.38	N/A	42.41	Positive	Positive	Negative	71	wild-type	pathogenic mutant	wild-type	wild-type	wild-type	pathogenic mutant	wild-type	wild-type	wild-type	wild-type	wild-type	wild-type	wild-type	wild-type	wild-type	wild-type
TCGA-A2-A25C-01	YES	50	Invasive Breast Carcinoma	WHITE	NOT HISPANIC OR LATINO	Female	Stage 2	Living Disease-Free	N/A	N/A	17.18	Positive	Positive	Negative	23	wild-type	wild-type	wild-type	wild-type	wild-type	wild-type	wild-type	wild-type	pathogenic mutant	wild-type	wild-type	wild-type	wild-type	wild-type	wild-type	wild-type
TCGA-A2-A25D-01	YES	90	Invasive Breast Carcinoma	WHITE	NOT HISPANIC OR LATINO	Female	Stage 3	Living Disease-Free	N/A	N/A	18.13	Positive	Negative	Negative	43	wild-type	wild-type	wild-type	deleted	wild-type	wild-type	wild-type	wild-type	pathogenic mutant	wild-type	wild-type	wild-type	wild-type	wild-type	wild-type	wild-type
TCGA-A2-A25E-01	YES	34	Invasive Breast Carcinoma	BLACK OR AFRICAN AMERICAN	NOT HISPANIC OR LATINO	Female	Stage 3	Living but Tumor Recurred/Progressed	98.19	N/A	105.26	Positive	Positive	Negative	56	wild-type	wild-type	wild-type	wild-type	wild-type	wild-type	wild-type	wild-type	wild-type	wild-type	wild-type	wild-type	wild-type	wild-type	wild-type	wild-type
TCGA-A2-A25F-01	YES	66	Invasive Breast Carcinoma	WHITE	NOT HISPANIC OR LATINO	Female	Stage 2	Living Disease-Free	N/A	N/A	10.58	Negative	Positive	Negative	15	wild-type	wild-type	mutant of unknown significance	wild-type	wild-type	wild-type	wild-type	wild-type	wild-type	wild-type	wild-type	wild-type	wild-type	wild-type	wild-type	wild-type
TCGA-A2-A3KC-01	YES	55	Invasive Breast Carcinoma	BLACK OR AFRICAN AMERICAN	NOT HISPANIC OR LATINO	Female	Stage 2	Living Disease-Free	N/A	N/A	36.2	Positive	Positive	Negative	22	wild-type	wild-type	wild-type	pathogenic mutant	wild-type	wild-type	pathogenic mutant	wild-type	pathogenic mutant	wild-type	wild-type	wild-type	amplified	wild-type	wild-type	wild-type
TCGA-A2-A3KD-01	YES	47	Invasive Breast Carcinoma	WHITE	NOT HISPANIC OR LATINO	Female	Stage 3	Living Disease-Free	N/A	N/A	39.62	Positive	Positive	Negative	9	wild-type	wild-type	wild-type	wild-type	wild-type	wild-type	wild-type	wild-type	wild-type	wild-type	wild-type	wild-type	wild-type	wild-type	wild-type	wild-type
TCGA-A2-A3XS-01	YES	62	Invasive Breast Carcinoma	BLACK OR AFRICAN AMERICAN	NOT HISPANIC OR LATINO	Female	Stage 3	Deceased	22.4	33.9	33.9	Negative	Negative	Negative	21	wild-type	wild-type	wild-type	wild-type	wild-type	wild-type	wild-type	wild-type	wild-type	wild-type	pathogenic mutant	pathogenic mutant	wild-type	wild-type	wild-type	wild-type
TCGA-A2-A3XT-01	YES	45	Invasive Breast Carcinoma	BLACK OR AFRICAN AMERICAN	NOT HISPANIC OR LATINO	Female	Stage 2	Living Disease-Free	N/A	N/A	91	Negative	Negative	Negative	71	wild-type	wild-type	wild-type	wild-type	wild-type	wild-type	wild-type	wild-type	wild-type	wild-type	wild-type	pathogenic mutant	wild-type	wild-type	wild-type	wild-type
TCGA-A2-A3XU-01	YES	35	Invasive Breast Carcinoma	BLACK OR AFRICAN AMERICAN	NOT HISPANIC OR LATINO	Female	Stage 2	Deceased	21.91	29.96	29.96	Negative	Negative	Negative	19	wild-type	wild-type	wild-type	wild-type	wild-type	wild-type	wild-type	wild-type	wild-type	wild-type	wild-type	wild-type	wild-type	wild-type	wild-type	wild-type
TCGA-A2-A3XV-01	YES	46	Invasive Breast Carcinoma	BLACK OR AFRICAN AMERICAN	NOT HISPANIC OR LATINO	Female	Stage 2	Living Disease-Free	N/A	N/A	32.72	Positive	Negative	Positive	40	wild-type	wild-type	wild-type	wild-type	pathogenic mutant	wild-type	wild-type	wild-type	wild-type	wild-type	wild-type	pathogenic mutant	wild-type	wild-type	wild-type	wild-type
TCGA-A2-A3XW-01	YES	42	Invasive Breast Carcinoma	BLACK OR AFRICAN AMERICAN	NOT HISPANIC OR LATINO	Female	Stage 2	Living Disease-Free	N/A	N/A	56.24	Positive	Negative	Negative	3	wild-type	wild-type	wild-type	wild-type	wild-type	wild-type	wild-type	wild-type	wild-type	wild-type	wild-type	wild-type	wild-type	wild-type	wild-type	wild-type
TCGA-A2-A3XX-01	YES	49	Invasive Breast Carcinoma	BLACK OR AFRICAN AMERICAN	NOT HISPANIC OR LATINO	Female	Stage 2	Deceased	N/A	47.27	47.27	Negative	Negative	Negative	34	wild-type	wild-type	wild-type	wild-type	wild-type	wild-type	wild-type	wild-type	wild-type	wild-type	wild-type	pathogenic mutant	wild-type	wild-type	wild-type	wild-type
TCGA-A2-A3XY-01	YES	49	Invasive Breast Carcinoma	BLACK OR AFRICAN AMERICAN	NOT HISPANIC OR LATINO	Female	Stage 2	Deceased	35.22	35.91	35.91	Negative	Negative	Negative	42	wild-type	wild-type	wild-type	wild-type	wild-type	wild-type	wild-type	wild-type	amplified	wild-type	wild-type	pathogenic mutant	wild-type	wild-type	wild-type	wild-type
TCGA-A2-A3XZ-01	YES	46	Invasive Breast Carcinoma	BLACK OR AFRICAN AMERICAN	NOT HISPANIC OR LATINO	Female	Stage 1	Living Disease-Free	N/A	N/A	50.33	Negative	Negative	Positive	36	wild-type	wild-type	wild-type	wild-type	amplified	wild-type	wild-type	wild-type	wild-type	wild-type	wild-type	wild-type	wild-type	wild-type	wild-type	wild-type
TCGA-A2-A3Y0-01	YES	57	Invasive Breast Carcinoma	BLACK OR AFRICAN AMERICAN	NOT HISPANIC OR LATINO	Female	Stage 2	Living Disease-Free	N/A	N/A	50.79	Positive	Negative	Negative	145	wild-type	wild-type	wild-type	wild-type	wild-type	wild-type	wild-type	mutant of unknown significance	wild-type	deleted	deleted	pathogenic mutant	wild-type	amplified	wild-type	wild-type
TCGA-A2-A4RW-01	YES	49	Invasive Breast Carcinoma	WHITE	NOT HISPANIC OR LATINO	Female	Stage 3	Living Disease-Free	N/A	N/A	7.29	Positive	Positive	Negative	96	wild-type	wild-type	wild-type	wild-type	wild-type	wild-type	wild-type	wild-type	wild-type	deleted	wild-type	wild-type	wild-type	wild-type	wild-type	wild-type
TCGA-A2-A4RX-01	YES	67	Invasive Breast Carcinoma	BLACK OR AFRICAN AMERICAN	NOT HISPANIC OR LATINO	Female	Stage 2	Living Disease-Free	N/A	N/A	24.38	Positive	Positive	Negative	16	wild-type	wild-type	wild-type	wild-type	wild-type	wild-type	deleted	wild-type	wild-type	pathogenic mutant	wild-type	wild-type	wild-type	wild-type	wild-type	wild-type
TCGA-A2-A4RY-01	YES	46	Invasive Breast Carcinoma	WHITE	NOT HISPANIC OR LATINO	Female	Stage 3	Living Disease-Free	N/A	N/A	21.29	Positive	Positive	Negative	16	wild-type	wild-type	wild-type	pathogenic mutant	wild-type	wild-type	wild-type	wild-type	pathogenic mutant	wild-type	wild-type	wild-type	wild-type	wild-type	wild-type	wild-type
TCGA-A2-A4S0-01	YES	77	Invasive Breast Carcinoma	WHITE	NOT HISPANIC OR LATINO	Female	Stage 2	Living Disease-Free	N/A	N/A	23.19	Positive	Positive	Negative	8	wild-type	mutant of unknown significance	wild-type	wild-type	wild-type	wild-type	wild-type	wild-type	wild-type	wild-type	wild-type	wild-type	wild-type	wild-type	wild-type	wild-type
TCGA-A2-A4S2-01	YES	62	Invasive Breast Carcinoma	WHITE	NOT HISPANIC OR LATINO	Female	Stage 3	Living Disease-Free	N/A	N/A	21.12	Positive	Positive	Negative	34	wild-type	wild-type	wild-type	pathogenic mutant	wild-type	wild-type	wild-type	wild-type	pathogenic mutant	wild-type	wild-type	wild-type	wild-type	wild-type	wild-type	wild-type
TCGA-A2-A4S3-01	YES	59	Invasive Breast Carcinoma	BLACK OR AFRICAN AMERICAN	NOT HISPANIC OR LATINO	Female	Stage 2	Living Disease-Free	N/A	N/A	21.88	Positive	Positive	Negative	56	wild-type	amplified	wild-type	wild-type	wild-type	wild-type	wild-type	wild-type	wild-type	wild-type	wild-type	pathogenic mutant	wild-type	wild-type	wild-type	wild-type
TCGA-A7-A0CD-01	YES	66	Invasive Breast Carcinoma	WHITE	NOT HISPANIC OR LATINO	Female	Stage 1	Living Disease-Free	N/A	N/A	38.27	Positive	Positive	Negative	25	wild-type	wild-type	wild-type	wild-type	wild-type	wild-type	wild-type	wild-type	wild-type	wild-type	wild-type	wild-type	wild-type	wild-type	wild-type	wild-type
TCGA-A7-A0CE-01	YES	57	Invasive Breast Carcinoma	WHITE	NOT HISPANIC OR LATINO	Female	Stage 2	Living Disease-Free	N/A	N/A	35.28	Negative	Negative	Negative	96	wild-type	wild-type	deleted	wild-type	wild-type	wild-type	wild-type	wild-type	wild-type	wild-type	deleted	pathogenic mutant	wild-type	wild-type	wild-type	wild-type
TCGA-A7-A0CG-01	YES	78	Invasive Breast Carcinoma	WHITE	NOT HISPANIC OR LATINO	Female	Stage 2	Living Disease-Free	N/A	N/A	34.26	Positive	Negative	Negative	37	wild-type	wild-type	wild-type	wild-type	wild-type	wild-type	wild-type	wild-type	pathogenic mutant	wild-type	wild-type	wild-type	wild-type	wild-type	wild-type	wild-type
TCGA-A7-A0CH-01	YES	79	Invasive Breast Carcinoma	WHITE	NOT HISPANIC OR LATINO	Female	Stage 2	Living Disease-Free	N/A	N/A	35.45	N/A	N/A	N/A	33	wild-type	wild-type	wild-type	wild-type	wild-type	wild-type	wild-type	wild-type	pathogenic mutant	wild-type	wild-type	wild-type	wild-type	wild-type	wild-type	wild-type
TCGA-A7-A0CJ-01	YES	57	Invasive Breast Carcinoma	WHITE	NOT HISPANIC OR LATINO	Female	Stage 2	Living Disease-Free	N/A	N/A	30.58	Positive	Positive	Negative	46	wild-type	wild-type	wild-type	wild-type	wild-type	wild-type	wild-type	wild-type	pathogenic mutant	deleted	wild-type	pathogenic mutant	wild-type	wild-type	wild-type	wild-type
TCGA-A7-A0D9-01	YES	37	Invasive Breast Carcinoma	WHITE	NOT HISPANIC OR LATINO	Female	Stage 2	Living Disease-Free	N/A	N/A	37.42	Positive	Negative	Negative	27	wild-type	wild-type	wild-type	wild-type	wild-type	wild-type	wild-type	wild-type	pathogenic mutant	wild-type	wild-type	wild-type	wild-type	wild-type	wild-type	wild-type
TCGA-A7-A0DA-01	YES	62	Invasive Breast Carcinoma	WHITE	NOT HISPANIC OR LATINO	Female	Stage 2	Living Disease-Free	N/A	N/A	35.64	Negative	Negative	Negative	125	wild-type	wild-type	wild-type	wild-type	wild-type	amplified	wild-type	wild-type	wild-type	wild-type	wild-type	pathogenic mutant	wild-type	amplified	wild-type	wild-type
TCGA-A7-A0DB-01	YES	56	Invasive Breast Carcinoma	WHITE	NOT HISPANIC OR LATINO	Female	Stage 2	Living Disease-Free	N/A	N/A	33.08	Positive	Positive	Negative	63	wild-type	mutant of unknown significance	wild-type	wild-type	wild-type	wild-type	wild-type	pathogenic mutant	pathogenic mutant	wild-type	wild-type	wild-type	wild-type	wild-type	wild-type	wild-type
TCGA-A7-A13D-01	YES	46	Invasive Breast Carcinoma	BLACK OR AFRICAN AMERICAN	NOT HISPANIC OR LATINO	Female	Stage 2	Living Disease-Free	N/A	N/A	31.7	Negative	Positive	Negative	96	wild-type	mutant of unknown significance	wild-type	wild-type	amplified	amplified	wild-type	wild-type	wild-type	wild-type	wild-type	pathogenic mutant	wild-type	amplified	wild-type	wild-type
TCGA-A7-A13E-01	YES	62	Invasive Breast Carcinoma	WHITE	NOT HISPANIC OR LATINO	Female	Stage 2	Deceased	18.27	20.17	20.17	Positive	Negative	Negative	130	wild-type	wild-type	wild-type	wild-type	wild-type	amplified	wild-type	wild-type	wild-type	wild-type	wild-type	pathogenic mutant	wild-type	wild-type	wild-type	wild-type
TCGA-A7-A13F-01	YES	44	Invasive Breast Carcinoma	WHITE	NOT HISPANIC OR LATINO	Female	Stage 3	Living Disease-Free	N/A	N/A	25.13	Positive	Positive	Negative	32	wild-type	wild-type	wild-type	wild-type	wild-type	wild-type	wild-type	wild-type	wild-type	wild-type	wild-type	wild-type	wild-type	wild-type	wild-type	wild-type
TCGA-A7-A13G-01	YES	79	Invasive Breast Carcinoma	WHITE	NOT HISPANIC OR LATINO	Female	Stage 2	Living but Tumor Recurred/Progressed	19.25	N/A	23.59	Positive	Positive	Negative	20	wild-type	wild-type	wild-type	wild-type	wild-type	wild-type	wild-type	wild-type	pathogenic mutant	wild-type	wild-type	wild-type	wild-type	wild-type	wild-type	wild-type
TCGA-A7-A13H-01	YES	61	Invasive Breast Carcinoma	WHITE	NOT HISPANIC OR LATINO	Female	Stage 2	Living but Tumor Recurred/Progressed	26.12	N/A	29.53	Positive	Positive	Negative	25	wild-type	wild-type	wild-type	pathogenic mutant	wild-type	wild-type	wild-type	wild-type	wild-type	deleted	wild-type	wild-type	wild-type	wild-type	wild-type	wild-type
TCGA-A7-A26E-01	YES	71	Invasive Breast Carcinoma	WHITE	NOT HISPANIC OR LATINO	Female	Stage 3	Living Disease-Free	N/A	N/A	31.34	Positive	Positive	Negative	40	wild-type	wild-type	wild-type	wild-type	wild-type	wild-type	wild-type	wild-type	pathogenic mutant	wild-type	wild-type	wild-type	wild-type	wild-type	wild-type	wild-type
TCGA-A7-A26F-01	YES	55	Invasive Breast Carcinoma	WHITE	NOT HISPANIC OR LATINO	Female	Stage 1	Living Disease-Free	N/A	N/A	24.24	Negative	Negative	Negative	67	wild-type	wild-type	wild-type	wild-type	wild-type	amplified	wild-type	wild-type	wild-type	pathogenic mutant	wild-type	pathogenic mutant	wild-type	wild-type	wild-type	wild-type
TCGA-A7-A26G-01	YES	50	Invasive Breast Carcinoma	BLACK OR AFRICAN AMERICAN	NOT HISPANIC OR LATINO	Female	Stage 2	Living Disease-Free	N/A	N/A	23.72	Negative	Negative	Negative	49	wild-type	wild-type	wild-type	wild-type	wild-type	amplified	wild-type	wild-type	wild-type	pathogenic mutant	wild-type	pathogenic mutant	wild-type	amplified	wild-type	wild-type
TCGA-A7-A26H-01	YES	72	Invasive Breast Carcinoma	WHITE	NOT HISPANIC OR LATINO	Female	Stage 2	Living but Tumor Recurred/Progressed	10.22	N/A	23.78	Positive	Negative	Positive	92	wild-type	pathogenic mutant	wild-type	wild-type	wild-type	wild-type	wild-type	wild-type	pathogenic mutant	wild-type	wild-type	deleted	wild-type	wild-type	wild-type	wild-type
TCGA-A7-A26I-01	YES	65	Invasive Breast Carcinoma	WHITE	NOT HISPANIC OR LATINO	Female	Stage 2	Living Disease-Free	N/A	N/A	21.71	Negative	Negative	Negative	35	wild-type	wild-type	wild-type	wild-type	wild-type	wild-type	wild-type	wild-type	wild-type	wild-type	wild-type	pathogenic mutant	wild-type	wild-type	wild-type	deleted
TCGA-A7-A26J-01	YES	49	Invasive Breast Carcinoma	WHITE	NOT HISPANIC OR LATINO	Female	Stage 2	Living with Tumor	N/A	N/A	20.6	Positive	Positive	Negative	129	wild-type	wild-type	wild-type	wild-type	wild-type	wild-type	wild-type	wild-type	wild-type	wild-type	wild-type	wild-type	amplified	wild-type	wild-type	wild-type
TCGA-A7-A2KD-01	YES	53	Invasive Breast Carcinoma	BLACK OR AFRICAN AMERICAN	NOT HISPANIC OR LATINO	Female	Stage 3	Living Disease-Free	N/A	N/A	22.31	Positive	Positive	Positive	27	wild-type	amplified	wild-type	wild-type	amplified	wild-type	wild-type	wild-type	wild-type	wild-type	wild-type	pathogenic mutant	wild-type	amplified	wild-type	wild-type
TCGA-A7-A3IY-01	YES	71	Invasive Breast Carcinoma	WHITE	NOT HISPANIC OR LATINO	Female	Stage 1	Living Disease-Free	N/A	N/A	11.33	Positive	Positive	Negative	14	wild-type	wild-type	wild-type	wild-type	wild-type	wild-type	wild-type	wild-type	wild-type	wild-type	wild-type	wild-type	wild-type	wild-type	wild-type	wild-type
TCGA-A7-A3IZ-01	YES	62	Invasive Breast Carcinoma	WHITE	NOT HISPANIC OR LATINO	Female	Stage 2	Living Disease-Free	N/A	N/A	10.58	Positive	Negative	Negative	67	wild-type	wild-type	wild-type	pathogenic mutant	wild-type	wild-type	wild-type	wild-type	wild-type	wild-type	wild-type	wild-type	wild-type	wild-type	wild-type	wild-type
TCGA-A7-A3J0-01	YES	62	Invasive Breast Carcinoma	WHITE	NOT HISPANIC OR LATINO	Female	Stage 2	Living Disease-Free	N/A	N/A	10.28	Positive	Positive	Negative	27	wild-type	wild-type	wild-type	wild-type	wild-type	wild-type	wild-type	wild-type	wild-type	wild-type	wild-type	wild-type	wild-type	wild-type	wild-type	wild-type
TCGA-A7-A3J1-01	YES	63	Invasive Breast Carcinoma	WHITE	NOT HISPANIC OR LATINO	Female	Stage 1	Living Disease-Free	N/A	N/A	11.27	Positive	Positive	Negative	17	wild-type	wild-type	wild-type	pathogenic mutant	wild-type	wild-type	wild-type	wild-type	pathogenic mutant	wild-type	wild-type	wild-type	wild-type	wild-type	wild-type	wild-type
TCGA-A7-A3RF-01	YES	79	Invasive Breast Carcinoma	WHITE	NOT HISPANIC OR LATINO	Female	Stage 2	Living but Tumor Recurred/Progressed	6.31	N/A	13.4	Positive	Positive	Negative	45	wild-type	wild-type	wild-type	wild-type	wild-type	wild-type	pathogenic mutant	wild-type	wild-type	wild-type	wild-type	pathogenic mutant	wild-type	wild-type	wild-type	wild-type
TCGA-A7-A425-01	YES	70	Invasive Breast Carcinoma	WHITE	NOT HISPANIC OR LATINO	Female	Stage 3	Living but Tumor Recurred/Progressed	14.55	N/A	14.68	Positive	Positive	Negative	35	wild-type	wild-type	wild-type	pathogenic mutant	wild-type	wild-type	wild-type	wild-type	pathogenic mutant	wild-type	wild-type	wild-type	wild-type	wild-type	wild-type	wild-type
TCGA-A7-A426-01	YES	50	Invasive Breast Carcinoma	WHITE	NOT HISPANIC OR LATINO	Female	Stage 3	Living Disease-Free	N/A	N/A	11.96	Positive	Positive	Negative	28	wild-type	wild-type	wild-type	pathogenic mutant	wild-type	wild-type	wild-type	wild-type	wild-type	wild-type	wild-type	wild-type	wild-type	wild-type	wild-type	wild-type
TCGA-A7-A4SA-01	YES	40	Invasive Breast Carcinoma	WHITE	NOT HISPANIC OR LATINO	Female	Stage 2	Living Disease-Free	N/A	N/A	14.91	Positive	Negative	Negative	55	wild-type	wild-type	wild-type	wild-type	wild-type	wild-type	wild-type	wild-type	wild-type	deleted	wild-type	pathogenic mutant	wild-type	wild-type	wild-type	wild-type
TCGA-A7-A4SB-01	YES	56	Invasive Breast Carcinoma	WHITE	NOT HISPANIC OR LATINO	Female	Stage 3	Living Disease-Free	N/A	N/A	13.73	Positive	Positive	Negative	33	wild-type	wild-type	wild-type	pathogenic mutant	wild-type	wild-type	wild-type	pathogenic mutant	pathogenic mutant	wild-type	wild-type	wild-type	amplified	wild-type	wild-type	wild-type
TCGA-A7-A4SD-01	YES	52	Invasive Breast Carcinoma	BLACK OR AFRICAN AMERICAN	NOT HISPANIC OR LATINO	Female	Stage 2	Living Disease-Free	N/A	N/A	14.49	Negative	Negative	Negative	40	wild-type	wild-type	wild-type	wild-type	wild-type	amplified	pathogenic mutant	wild-type	wild-type	deleted	wild-type	pathogenic mutant	wild-type	wild-type	wild-type	wild-type
TCGA-A7-A4SE-01	YES	54	Invasive Breast Carcinoma	BLACK OR AFRICAN AMERICAN	NOT HISPANIC OR LATINO	Female	Stage 2	Living Disease-Free	N/A	N/A	21.16	Negative	Negative	Negative	86	wild-type	wild-type	wild-type	wild-type	wild-type	wild-type	wild-type	wild-type	wild-type	wild-type	wild-type	pathogenic mutant	wild-type	amplified	wild-type	wild-type
TCGA-A7-A4SF-01	YES	54	Invasive Breast Carcinoma	BLACK OR AFRICAN AMERICAN	NOT HISPANIC OR LATINO	Female	Stage 2	Living Disease-Free	N/A	N/A	17.9	Positive	Negative	Positive	55	wild-type	wild-type	wild-type	wild-type	amplified	wild-type	wild-type	wild-type	pathogenic mutant	wild-type	wild-type	wild-type	wild-type	wild-type	wild-type	wild-type
TCGA-A7-A5ZV-01	YES	62	Invasive Breast Carcinoma	BLACK OR AFRICAN AMERICAN	NOT HISPANIC OR LATINO	Female	Stage 2	Living Disease-Free	N/A	N/A	12.09	Negative	Negative	Negative	149	wild-type	wild-type	wild-type	wild-type	wild-type	wild-type	wild-type	wild-type	wild-type	wild-type	wild-type	pathogenic mutant	wild-type	wild-type	mutant of unknown significance	wild-type
TCGA-A7-A5ZW-01	YES	47	Invasive Breast Carcinoma	BLACK OR AFRICAN AMERICAN	NOT HISPANIC OR LATINO	Female	Stage 2	Living Disease-Free	N/A	N/A	10.71	Positive	Positive	Negative	22	wild-type	wild-type	wild-type	wild-type	wild-type	wild-type	mutant of unknown significance	pathogenic mutant	pathogenic mutant	wild-type	wild-type	wild-type	wild-type	wild-type	wild-type	wild-type
TCGA-A7-A5ZX-01	YES	48	Invasive Breast Carcinoma	WHITE	NOT HISPANIC OR LATINO	Female	Stage 3	Living Disease-Free	N/A	N/A	11.04	Positive	Positive	Negative	29	wild-type	wild-type	wild-type	pathogenic mutant	wild-type	wild-type	wild-type	wild-type	wild-type	wild-type	wild-type	wild-type	wild-type	wild-type	wild-type	wild-type
TCGA-A8-A06N-01	YES	66	Invasive Breast Carcinoma	N/A	N/A	Female	Stage 3	Living Disease-Free	N/A	N/A	0	Positive	Negative	Negative	34	wild-type	wild-type	wild-type	wild-type	wild-type	wild-type	wild-type	wild-type	wild-type	wild-type	wild-type	wild-type	wild-type	amplified	wild-type	wild-type
TCGA-A8-A06O-01	YES	60	Invasive Breast Carcinoma	N/A	N/A	Female	Stage 1	Living Disease-Free	N/A	N/A	13.01	Positive	Positive	Negative	63	wild-type	wild-type	wild-type	wild-type	wild-type	wild-type	wild-type	wild-type	wild-type	pathogenic mutant	wild-type	pathogenic mutant	wild-type	wild-type	wild-type	wild-type
TCGA-A8-A06P-01	YES	63	Invasive Breast Carcinoma	N/A	N/A	Female	Stage 3	Living Disease-Free	N/A	N/A	13.01	Positive	Positive	Negative	39	wild-type	wild-type	wild-type	wild-type	wild-type	wild-type	wild-type	pathogenic mutant	pathogenic mutant	wild-type	wild-type	wild-type	wild-type	amplified	wild-type	wild-type
TCGA-A8-A06Q-01	YES	63	Invasive Breast Carcinoma	N/A	N/A	Female	Stage 3	Living Disease-Free	N/A	N/A	1.02	Positive	Positive	Negative	185	wild-type	wild-type	wild-type	wild-type	wild-type	wild-type	wild-type	wild-type	pathogenic mutant	wild-type	wild-type	pathogenic mutant	wild-type	wild-type	wild-type	wild-type
TCGA-A8-A06R-01	YES	69	Invasive Breast Carcinoma	N/A	N/A	Female	Stage 2	Living Disease-Free	N/A	N/A	17.97	Positive	Negative	Positive	58	amplified	wild-type	amplified	wild-type	wild-type	amplified	wild-type	wild-type	pathogenic mutant	pathogenic mutant	wild-type	deleted	amplified	amplified	wild-type	wild-type
TCGA-A8-A06T-01	YES	75	Invasive Breast Carcinoma	N/A	N/A	Female	Stage 3	Living Disease-Free	N/A	N/A	53.02	Positive	Positive	Positive	26	wild-type	wild-type	wild-type	wild-type	wild-type	pathogenic mutant	wild-type	wild-type	wild-type	wild-type	wild-type	wild-type	wild-type	amplified	wild-type	wild-type
TCGA-A8-A06U-01	YES	80	Invasive Breast Carcinoma	N/A	N/A	Female	Stage 2	Deceased	N/A	29.01	29.01	Positive	Positive	Positive	58	wild-type	wild-type	wild-type	wild-type	amplified	wild-type	wild-type	wild-type	pathogenic mutant	wild-type	wild-type	pathogenic mutant	amplified	wild-type	wild-type	wild-type
TCGA-A8-A06Y-01	YES	66	Invasive Breast Carcinoma	N/A	N/A	Female	Stage 2	Living but Tumor Recurred/Progressed	25.99	N/A	25.99	Positive	Positive	Negative	25	wild-type	wild-type	wild-type	wild-type	wild-type	pathogenic mutant	wild-type	wild-type	wild-type	wild-type	wild-type	wild-type	wild-type	wild-type	wild-type	wild-type
TCGA-A8-A06Z-01	YES	84	Invasive Breast Carcinoma	N/A	N/A	Female	Stage 2	Living Disease-Free	N/A	N/A	1.02	Positive	Positive	Negative	54	wild-type	wild-type	wild-type	wild-type	pathogenic mutant	wild-type	wild-type	wild-type	wild-type	wild-type	wild-type	pathogenic mutant	wild-type	wild-type	wild-type	wild-type
TCGA-A8-A075-01	YES	42	Invasive Breast Carcinoma	N/A	N/A	Female	Stage 2	Living Disease-Free	N/A	N/A	17.02	Positive	Positive	Positive	63	wild-type	wild-type	wild-type	wild-type	wild-type	wild-type	wild-type	deleted	pathogenic mutant	wild-type	wild-type	pathogenic mutant	wild-type	amplified	wild-type	wild-type
TCGA-A8-A076-01	YES	66	Invasive Breast Carcinoma	N/A	N/A	Female	Stage 2	Living Disease-Free	N/A	N/A	53.94	Positive	Positive	Positive	47	wild-type	wild-type	wild-type	wild-type	amplified	wild-type	wild-type	wild-type	wild-type	wild-type	wild-type	wild-type	wild-type	wild-type	wild-type	wild-type
TCGA-A8-A079-01	YES	69	Invasive Breast Carcinoma	N/A	N/A	Female	Stage 3	Living Disease-Free	N/A	N/A	9	Positive	Positive	Negative	49	wild-type	wild-type	wild-type	wild-type	wild-type	pathogenic mutant	wild-type	wild-type	wild-type	wild-type	wild-type	pathogenic mutant	amplified	amplified	wild-type	wild-type
TCGA-A8-A07B-01	YES	69	Invasive Breast Carcinoma	N/A	N/A	Female	Stage 2	Living Disease-Free	N/A	N/A	42.97	Positive	Positive	Positive	55	wild-type	wild-type	wild-type	pathogenic mutant	wild-type	wild-type	wild-type	wild-type	pathogenic mutant	wild-type	wild-type	wild-type	wild-type	wild-type	wild-type	wild-type
TCGA-A8-A07E-01	YES	81	Invasive Breast Carcinoma	N/A	N/A	Female	N/A	Living Disease-Free	N/A	N/A	19.97	Positive	Positive	Negative	68	wild-type	wild-type	wild-type	wild-type	wild-type	amplified	mutant of unknown significance	wild-type	wild-type	wild-type	wild-type	wild-type	amplified	wild-type	wild-type	wild-type
TCGA-A8-A07F-01	YES	65	Invasive Breast Carcinoma	N/A	N/A	Female	Stage 2	Living Disease-Free	N/A	N/A	18.96	Positive	Positive	Negative	25	wild-type	wild-type	wild-type	pathogenic mutant	wild-type	wild-type	wild-type	pathogenic mutant	wild-type	wild-type	wild-type	wild-type	wild-type	wild-type	wild-type	wild-type
TCGA-A8-A07G-01	YES	65	Invasive Breast Carcinoma	N/A	N/A	Female	Stage 2	Living Disease-Free	N/A	N/A	18.96	Positive	Positive	Negative	48	wild-type	wild-type	wild-type	wild-type	wild-type	wild-type	wild-type	wild-type	pathogenic mutant	wild-type	wild-type	wild-type	wild-type	wild-type	wild-type	wild-type
TCGA-A8-A07I-01	YES	69	Invasive Breast Carcinoma	N/A	N/A	Female	Stage 3	Living Disease-Free	N/A	N/A	13.99	Positive	Negative	Positive	39	wild-type	wild-type	mutant of unknown significance	wild-type	amplified	wild-type	wild-type	wild-type	wild-type	wild-type	wild-type	wild-type	wild-type	wild-type	wild-type	wild-type
TCGA-A8-A07J-01	YES	35	Invasive Breast Carcinoma	N/A	N/A	Female	Stage 2	Living Disease-Free	N/A	N/A	11.99	Positive	Positive	Negative	36	wild-type	wild-type	wild-type	wild-type	wild-type	wild-type	wild-type	wild-type	pathogenic mutant	wild-type	wild-type	wild-type	wild-type	wild-type	wild-type	wild-type
TCGA-A8-A07L-01	YES	58	Invasive Breast Carcinoma	N/A	N/A	Female	Stage 3	Living Disease-Free	N/A	N/A	32.03	Positive	Positive	Negative	89	wild-type	wild-type	wild-type	wild-type	wild-type	wild-type	wild-type	wild-type	wild-type	wild-type	wild-type	wild-type	wild-type	amplified	wild-type	wild-type
TCGA-A8-A07O-01	YES	51	Invasive Breast Carcinoma	N/A	N/A	Female	Stage 2	Living Disease-Free	N/A	N/A	9.99	Negative	Negative	Negative	38	wild-type	wild-type	wild-type	wild-type	wild-type	wild-type	wild-type	wild-type	wild-type	wild-type	wild-type	pathogenic mutant	wild-type	amplified	wild-type	wild-type
TCGA-A8-A07P-01	YES	68	Invasive Breast Carcinoma	N/A	N/A	Female	Stage 2	Living Disease-Free	N/A	N/A	10.97	Positive	Positive	Positive	44	wild-type	wild-type	wild-type	wild-type	amplified	wild-type	wild-type	wild-type	wild-type	wild-type	wild-type	wild-type	wild-type	wild-type	wild-type	wild-type
TCGA-A8-A07R-01	YES	80	Invasive Breast Carcinoma	N/A	N/A	Female	Stage 3	Living Disease-Free	N/A	N/A	8.97	Negative	Negative	Positive	370	wild-type	wild-type	wild-type	wild-type	wild-type	amplified	mutant of unknown significance	wild-type	amplified	wild-type	wild-type	pathogenic mutant	wild-type	amplified	wild-type	wild-type
TCGA-A8-A07U-01	YES	66	Invasive Breast Carcinoma	N/A	N/A	Female	Stage 3	Living Disease-Free	N/A	N/A	24.97	Negative	Positive	Negative	44	wild-type	wild-type	wild-type	wild-type	wild-type	wild-type	wild-type	wild-type	wild-type	wild-type	wild-type	pathogenic mutant	wild-type	wild-type	wild-type	deleted
TCGA-A8-A07W-01	YES	76	Invasive Breast Carcinoma	N/A	N/A	Female	Stage 4	Living with Tumor	N/A	N/A	9.99	Positive	Positive	Negative	71	wild-type	wild-type	wild-type	wild-type	wild-type	wild-type	wild-type	wild-type	wild-type	wild-type	wild-type	pathogenic mutant	wild-type	wild-type	wild-type	wild-type
TCGA-A8-A081-01	YES	80	Invasive Breast Carcinoma	N/A	N/A	Female	Stage 2	Living Disease-Free	N/A	N/A	0	Positive	Positive	Negative	76	wild-type	wild-type	wild-type	wild-type	wild-type	wild-type	wild-type	wild-type	pathogenic mutant	wild-type	wild-type	pathogenic mutant	amplified	wild-type	wild-type	wild-type
TCGA-A8-A082-01	YES	58	Invasive Breast Carcinoma	N/A	N/A	Female	Stage 2	Living Disease-Free	N/A	N/A	18.04	Positive	Positive	Negative	20	wild-type	wild-type	wild-type	wild-type	wild-type	wild-type	wild-type	pathogenic mutant	wild-type	wild-type	wild-type	wild-type	wild-type	wild-type	wild-type	wild-type
TCGA-A8-A083-01	YES	67	Invasive Breast Carcinoma	N/A	N/A	Female	Stage 2	Living Disease-Free	N/A	N/A	0	Positive	Positive	Negative	31	wild-type	wild-type	wild-type	wild-type	wild-type	pathogenic mutant	wild-type	wild-type	wild-type	wild-type	wild-type	wild-type	wild-type	wild-type	wild-type	wild-type
TCGA-A8-A084-01	YES	81	Invasive Breast Carcinoma	N/A	N/A	Female	Stage 2	Living with Tumor	N/A	N/A	15.05	Positive	Negative	Negative	62	wild-type	wild-type	wild-type	wild-type	wild-type	wild-type	wild-type	wild-type	pathogenic mutant	wild-type	wild-type	pathogenic mutant	wild-type	wild-type	wild-type	wild-type
TCGA-A8-A085-01	YES	44	Invasive Breast Carcinoma	N/A	N/A	Male	Stage 2	Living Disease-Free	N/A	N/A	36.93	Positive	Positive	Negative	59	wild-type	wild-type	pathogenic mutant	wild-type	wild-type	wild-type	wild-type	wild-type	wild-type	wild-type	wild-type	wild-type	wild-type	wild-type	wild-type	wild-type
TCGA-A8-A086-01	YES	59	Invasive Breast Carcinoma	N/A	N/A	Female	Stage 2	Living Disease-Free	N/A	N/A	13.01	Positive	Positive	Negative	17	wild-type	wild-type	wild-type	wild-type	wild-type	wild-type	wild-type	pathogenic mutant	wild-type	wild-type	wild-type	wild-type	wild-type	wild-type	wild-type	wild-type
TCGA-A8-A08B-01	YES	52	Invasive Breast Carcinoma	N/A	N/A	Female	Stage 2	Living Disease-Free	N/A	N/A	37.98	Positive	Negative	Positive	26	wild-type	wild-type	mutant of unknown significance	wild-type	amplified	wild-type	wild-type	wild-type	pathogenic mutant	wild-type	wild-type	wild-type	wild-type	amplified	wild-type	wild-type
TCGA-A8-A08G-01	YES	41	Invasive Breast Carcinoma	N/A	N/A	Female	Stage 2	Living Disease-Free	N/A	N/A	19.94	Positive	Positive	Positive	35	wild-type	wild-type	wild-type	wild-type	wild-type	wild-type	wild-type	wild-type	wild-type	wild-type	wild-type	deleted	amplified	wild-type	wild-type	wild-type
TCGA-A8-A08H-01	YES	66	Invasive Breast Carcinoma	N/A	N/A	Female	Stage 2	Living Disease-Free	N/A	N/A	0	Positive	Positive	Positive	54	deleted	wild-type	wild-type	wild-type	wild-type	pathogenic mutant	wild-type	wild-type	wild-type	wild-type	wild-type	wild-type	wild-type	wild-type	wild-type	wild-type
TCGA-A8-A08I-01	YES	53	Invasive Breast Carcinoma	N/A	N/A	Female	Stage 2	Living Disease-Free	N/A	N/A	11.99	Positive	Positive	Negative	34	wild-type	wild-type	deleted	wild-type	wild-type	wild-type	wild-type	wild-type	wild-type	deleted	deleted	pathogenic mutant	wild-type	wild-type	wild-type	wild-type
TCGA-A8-A08J-01	YES	52	Invasive Breast Carcinoma	N/A	N/A	Female	Stage 4	Deceased	N/A	37.02	37.02	Positive	Negative	Negative	35	wild-type	wild-type	wild-type	wild-type	amplified	pathogenic mutant	wild-type	wild-type	wild-type	wild-type	wild-type	wild-type	amplified	amplified	wild-type	wild-type
TCGA-A8-A08L-01	YES	89	Invasive Breast Carcinoma	N/A	N/A	Female	Stage 3	Deceased	N/A	9.99	9.99	Positive	Negative	Negative	181	wild-type	wild-type	pathogenic mutant	amplified	wild-type	wild-type	wild-type	wild-type	pathogenic mutant	wild-type	deleted	wild-type	wild-type	amplified	wild-type	wild-type
TCGA-A8-A08O-01	YES	45	Invasive Breast Carcinoma	N/A	N/A	Female	Stage 4	Living but Tumor Recurred/Progressed	25.03	N/A	30.98	Positive	Positive	Negative	21	wild-type	wild-type	wild-type	wild-type	wild-type	wild-type	wild-type	wild-type	pathogenic mutant	wild-type	wild-type	wild-type	wild-type	wild-type	wild-type	wild-type
TCGA-A8-A08R-01	YES	52	Invasive Breast Carcinoma	N/A	N/A	Female	Stage 2	Living Disease-Free	N/A	N/A	0.99	Negative	Negative	Negative	141	wild-type	wild-type	wild-type	wild-type	wild-type	wild-type	wild-type	wild-type	mutant of unknown significance	wild-type	wild-type	pathogenic mutant	wild-type	amplified	wild-type	wild-type
TCGA-A8-A08S-01	YES	71	Invasive Breast Carcinoma	N/A	N/A	Female	Stage 2	Living Disease-Free	N/A	N/A	32.98	Positive	Positive	Positive	47	wild-type	wild-type	wild-type	wild-type	amplified	wild-type	wild-type	wild-type	wild-type	wild-type	wild-type	wild-type	amplified	amplified	wild-type	wild-type
TCGA-A8-A08T-01	YES	64	Invasive Breast Carcinoma	N/A	N/A	Female	Stage 4	Deceased	84	111.99	111.99	Positive	Positive	Positive	41	wild-type	wild-type	wild-type	wild-type	wild-type	wild-type	wild-type	deleted	pathogenic mutant	wild-type	wild-type	wild-type	wild-type	wild-type	wild-type	wild-type
TCGA-A8-A08X-01	YES	43	Invasive Breast Carcinoma	N/A	N/A	Female	Stage 3	Living but Tumor Recurred/Progressed	12.02	N/A	42.97	Negative	Negative	Positive	18	wild-type	wild-type	wild-type	wild-type	amplified	wild-type	wild-type	wild-type	wild-type	wild-type	wild-type	pathogenic mutant	wild-type	amplified	wild-type	wild-type
TCGA-A8-A08Z-01	YES	76	Invasive Breast Carcinoma	N/A	N/A	Female	N/A	Living Disease-Free	N/A	N/A	39.98	Positive	Positive	Negative	27	wild-type	wild-type	wild-type	wild-type	pathogenic mutant	wild-type	wild-type	pathogenic mutant	pathogenic mutant	wild-type	wild-type	wild-type	wild-type	wild-type	wild-type	wild-type
TCGA-A8-A090-01	YES	74	Invasive Breast Carcinoma	N/A	N/A	Female	Stage 2	Living Disease-Free	N/A	N/A	0	Positive	Positive	Positive	31	wild-type	wild-type	wild-type	wild-type	wild-type	wild-type	wild-type	pathogenic mutant	wild-type	wild-type	wild-type	wild-type	wild-type	wild-type	wild-type	wild-type
TCGA-A8-A091-01	YES	61	Invasive Breast Carcinoma	N/A	N/A	Female	Stage 2	Living but Tumor Recurred/Progressed	7.98	N/A	32.98	Positive	Negative	Negative	24	wild-type	wild-type	wild-type	mutant of unknown significance	wild-type	wild-type	wild-type	wild-type	wild-type	wild-type	wild-type	wild-type	wild-type	wild-type	wild-type	wild-type
TCGA-A8-A092-01	YES	48	Invasive Breast Carcinoma	N/A	N/A	Female	Stage 3	Living Disease-Free	N/A	N/A	30.95	Positive	Positive	Negative	71	wild-type	wild-type	wild-type	wild-type	wild-type	wild-type	wild-type	wild-type	pathogenic mutant	wild-type	wild-type	pathogenic mutant	wild-type	amplified	wild-type	wild-type
TCGA-A8-A093-01	YES	61	Invasive Breast Carcinoma	N/A	N/A	Female	Stage 2	Living Disease-Free	N/A	N/A	17.94	Positive	Positive	Negative	81	wild-type	wild-type	wild-type	wild-type	wild-type	wild-type	wild-type	wild-type	pathogenic mutant	wild-type	wild-type	wild-type	amplified	wild-type	wild-type	wild-type
TCGA-A8-A094-01	YES	75	Invasive Breast Carcinoma	N/A	N/A	Female	Stage 2	Living Disease-Free	N/A	N/A	0	Positive	Negative	Negative	159	pathogenic mutant	wild-type	wild-type	wild-type	wild-type	wild-type	pathogenic mutant	wild-type	wild-type	wild-type	wild-type	pathogenic mutant	wild-type	wild-type	wild-type	wild-type
TCGA-A8-A095-01	YES	45	Invasive Breast Carcinoma	N/A	N/A	Female	Stage 1	Living Disease-Free	N/A	N/A	41.95	Positive	Positive	Negative	103	wild-type	wild-type	wild-type	wild-type	wild-type	wild-type	wild-type	wild-type	pathogenic mutant	wild-type	pathogenic mutant	wild-type	wild-type	wild-type	wild-type	wild-type
TCGA-A8-A096-01	YES	73	Invasive Breast Carcinoma	N/A	N/A	Female	Stage 2	Living Disease-Free	N/A	N/A	0	Positive	Positive	Negative	29	wild-type	wild-type	wild-type	wild-type	wild-type	wild-type	wild-type	wild-type	pathogenic mutant	wild-type	wild-type	wild-type	wild-type	wild-type	wild-type	wild-type
TCGA-A8-A097-01	YES	65	Invasive Breast Carcinoma	N/A	N/A	Female	Stage 2	Living Disease-Free	N/A	N/A	11.99	Positive	Positive	Positive	107	wild-type	wild-type	wild-type	wild-type	amplified	wild-type	wild-type	wild-type	wild-type	wild-type	wild-type	pathogenic mutant	amplified	amplified	wild-type	wild-type
TCGA-A8-A099-01	YES	76	Invasive Breast Carcinoma	N/A	N/A	Female	N/A	Living Disease-Free	N/A	N/A	9.99	Positive	Positive	Positive	24	wild-type	wild-type	wild-type	wild-type	wild-type	wild-type	wild-type	wild-type	wild-type	wild-type	wild-type	wild-type	wild-type	wild-type	wild-type	wild-type
TCGA-A8-A09A-01	YES	40	Invasive Breast Carcinoma	N/A	N/A	Female	N/A	Living with Tumor	N/A	N/A	9.99	Positive	Positive	Negative	101	wild-type	wild-type	wild-type	wild-type	wild-type	wild-type	wild-type	deleted	wild-type	wild-type	wild-type	wild-type	wild-type	wild-type	wild-type	wild-type
TCGA-A8-A09B-01	YES	58	Invasive Breast Carcinoma	N/A	N/A	Female	Stage 3	Living Disease-Free	N/A	N/A	11.99	Positive	Positive	Negative	33	wild-type	wild-type	wild-type	wild-type	wild-type	wild-type	wild-type	pathogenic mutant	pathogenic mutant	wild-type	deleted	wild-type	wild-type	wild-type	wild-type	wild-type
TCGA-A8-A09C-01	YES	69	Invasive Breast Carcinoma	N/A	N/A	Female	N/A	Living Disease-Free	N/A	N/A	1.02	Positive	Positive	Negative	20	wild-type	wild-type	wild-type	wild-type	wild-type	wild-type	wild-type	amplified	pathogenic mutant	wild-type	wild-type	wild-type	amplified	wild-type	wild-type	wild-type
TCGA-A8-A09D-01	YES	47	Invasive Breast Carcinoma	N/A	N/A	Female	Stage 2	Living Disease-Free	N/A	N/A	50	Positive	Positive	Negative	31	wild-type	wild-type	wild-type	wild-type	wild-type	wild-type	wild-type	wild-type	pathogenic mutant	wild-type	wild-type	wild-type	wild-type	wild-type	wild-type	wild-type
TCGA-A8-A09G-01	YES	79	Invasive Breast Carcinoma	N/A	N/A	Female	Stage 3	Living Disease-Free	N/A	N/A	0	Positive	Negative	Positive	209	wild-type	amplified	wild-type	wild-type	amplified	wild-type	wild-type	wild-type	wild-type	wild-type	wild-type	wild-type	wild-type	wild-type	wild-type	wild-type
TCGA-A8-A09I-01	YES	84	Invasive Breast Carcinoma	N/A	N/A	Female	Stage 2	Living Disease-Free	N/A	N/A	45.04	Positive	Positive	Positive	112	wild-type	wild-type	wild-type	wild-type	amplified	wild-type	wild-type	wild-type	wild-type	wild-type	wild-type	wild-type	wild-type	amplified	wild-type	wild-type
TCGA-A8-A09K-01	YES	68	Invasive Breast Carcinoma	N/A	N/A	Female	Stage 2	Living Disease-Free	N/A	N/A	29.96	Positive	Positive	Negative	37	wild-type	wild-type	wild-type	wild-type	wild-type	pathogenic mutant	wild-type	wild-type	wild-type	wild-type	wild-type	wild-type	wild-type	amplified	wild-type	wild-type
TCGA-A8-A09M-01	YES	75	Invasive Breast Carcinoma	N/A	N/A	Female	Stage 3	Living Disease-Free	N/A	N/A	33.05	Positive	Positive	Negative	90	wild-type	wild-type	wild-type	wild-type	wild-type	wild-type	wild-type	pathogenic mutant	wild-type	deleted	wild-type	wild-type	wild-type	wild-type	wild-type	wild-type
TCGA-A8-A09N-01	YES	57	Invasive Breast Carcinoma	N/A	N/A	Female	Stage 3	Living Disease-Free	N/A	N/A	1.02	Positive	Positive	Positive	56	wild-type	wild-type	wild-type	wild-type	wild-type	wild-type	wild-type	wild-type	wild-type	wild-type	wild-type	pathogenic mutant	wild-type	amplified	wild-type	wild-type
TCGA-A8-A09Q-01	YES	83	Invasive Breast Carcinoma	N/A	N/A	Female	Stage 3	Living with Tumor	N/A	N/A	25	Positive	Positive	Negative	87	wild-type	wild-type	wild-type	wild-type	wild-type	wild-type	wild-type	wild-type	wild-type	wild-type	wild-type	pathogenic mutant	wild-type	amplified	wild-type	wild-type
TCGA-A8-A09R-01	YES	82	Invasive Breast Carcinoma	N/A	N/A	Female	Stage 2	Living Disease-Free	N/A	N/A	8.97	Positive	Positive	Negative	51	wild-type	wild-type	wild-type	wild-type	wild-type	pathogenic mutant	wild-type	wild-type	wild-type	wild-type	wild-type	wild-type	wild-type	wild-type	wild-type	wild-type
TCGA-A8-A09T-01	YES	68	Invasive Breast Carcinoma	N/A	N/A	Female	N/A	Living Disease-Free	N/A	N/A	19.02	Positive	Positive	Negative	23	wild-type	wild-type	wild-type	pathogenic mutant	wild-type	wild-type	wild-type	deleted	wild-type	wild-type	wild-type	wild-type	wild-type	wild-type	wild-type	wild-type
TCGA-A8-A09X-01	YES	62	Invasive Breast Carcinoma	N/A	N/A	Female	Stage 3	Deceased	N/A	13.99	13.99	Negative	Negative	Negative	50	wild-type	wild-type	wild-type	pathogenic mutant	wild-type	wild-type	wild-type	wild-type	wild-type	wild-type	wild-type	pathogenic mutant	wild-type	wild-type	wild-type	wild-type
TCGA-A8-A09Z-01	YES	83	Invasive Breast Carcinoma	N/A	N/A	Female	Stage 2	Living with Tumor	N/A	N/A	0	Positive	Negative	Negative	1070	wild-type	wild-type	wild-type	pathogenic mutant	wild-type	pathogenic mutant	pathogenic mutant	wild-type	wild-type	pathogenic mutant	wild-type	wild-type	wild-type	wild-type	wild-type	wild-type
TCGA-A8-A0A1-01	YES	84	Invasive Breast Carcinoma	N/A	N/A	Female	Stage 2	Living Disease-Free	N/A	N/A	11.99	Positive	Positive	Negative	35	wild-type	wild-type	wild-type	wild-type	wild-type	wild-type	wild-type	wild-type	pathogenic mutant	wild-type	wild-type	wild-type	wild-type	wild-type	wild-type	wild-type
TCGA-A8-A0A2-01	YES	66	Invasive Breast Carcinoma	N/A	N/A	Female	Stage 2	Living Disease-Free	N/A	N/A	19.02	Positive	Positive	Negative	23	wild-type	wild-type	wild-type	wild-type	wild-type	wild-type	wild-type	wild-type	wild-type	deleted	wild-type	wild-type	wild-type	wild-type	wild-type	wild-type
TCGA-A8-A0A4-01	YES	73	Invasive Breast Carcinoma	N/A	N/A	Female	Stage 2	Living Disease-Free	N/A	N/A	13.01	Positive	Positive	Negative	25	wild-type	wild-type	wild-type	pathogenic mutant	wild-type	wild-type	wild-type	wild-type	wild-type	wild-type	wild-type	wild-type	amplified	wild-type	wild-type	wild-type
TCGA-A8-A0A7-01	YES	57	Invasive Breast Carcinoma	N/A	N/A	Female	Stage 2	Living Disease-Free	N/A	N/A	0.99	Negative	Negative	Positive	119	wild-type	wild-type	wild-type	mutant of unknown significance	amplified	wild-type	wild-type	wild-type	pathogenic mutant	wild-type	wild-type	wild-type	wild-type	amplified	wild-type	wild-type
TCGA-A8-A0A9-01	YES	80	Invasive Breast Carcinoma	N/A	N/A	Female	Stage 2	Living Disease-Free	N/A	N/A	27	Positive	Positive	Negative	44	wild-type	wild-type	wild-type	pathogenic mutant	wild-type	wild-type	wild-type	wild-type	pathogenic mutant	wild-type	wild-type	wild-type	amplified	wild-type	wild-type	wild-type
TCGA-A8-A0AD-01	YES	83	Invasive Breast Carcinoma	N/A	N/A	Female	Stage 1	Living Disease-Free	N/A	N/A	38.01	Positive	Positive	Negative	27	wild-type	wild-type	wild-type	wild-type	wild-type	wild-type	wild-type	wild-type	wild-type	wild-type	wild-type	wild-type	wild-type	wild-type	wild-type	wild-type
TCGA-AC-A23C-01	YES	62	Invasive Breast Carcinoma	WHITE	N/A	Female	Stage 2	Living Disease-Free	N/A	N/A	19.22	Positive	Positive	Positive	101	wild-type	wild-type	wild-type	wild-type	amplified	wild-type	wild-type	wild-type	pathogenic mutant	pathogenic mutant	wild-type	pathogenic mutant	wild-type	wild-type	wild-type	wild-type
TCGA-AC-A23E-01	YES	50	Invasive Breast Carcinoma	WHITE	N/A	Female	Stage 2	Living Disease-Free	N/A	N/A	22.93	Positive	Positive	N/A	15	wild-type	wild-type	wild-type	wild-type	wild-type	wild-type	wild-type	wild-type	pathogenic mutant	wild-type	wild-type	wild-type	wild-type	wild-type	wild-type	wild-type
TCGA-AC-A23G-01	YES	76	Invasive Breast Carcinoma	WHITE	N/A	Female	Stage 2	Living Disease-Free	N/A	N/A	73.85	Positive	Positive	Positive	22	wild-type	wild-type	wild-type	pathogenic mutant	wild-type	wild-type	wild-type	wild-type	wild-type	wild-type	wild-type	wild-type	wild-type	wild-type	wild-type	wild-type
TCGA-AC-A23H-01	YES	90	Invasive Breast Carcinoma	WHITE	NOT HISPANIC OR LATINO	Female	Stage 2	Deceased	N/A	5.72	5.72	Positive	Negative	Positive	3839	wild-type	wild-type	mutant of unknown significance	wild-type	amplified	wild-type	pathogenic mutant	mutant of unknown significance	mutant of unknown significance	wild-type	wild-type	wild-type	amplified	wild-type	pathogenic mutant	wild-type
TCGA-AC-A2B8-01	YES	84	Invasive Breast Carcinoma	WHITE	NOT HISPANIC OR LATINO	Female	Stage 2	Living but Tumor Recurred/Progressed	21.48	N/A	22.24	Positive	Positive	Negative	85	wild-type	wild-type	wild-type	mutant of unknown significance	wild-type	wild-type	wild-type	wild-type	pathogenic mutant	wild-type	wild-type	wild-type	wild-type	wild-type	wild-type	wild-type
TCGA-AC-A2BK-01	YES	78	Invasive Breast Carcinoma	BLACK OR AFRICAN AMERICAN	N/A	Female	Stage 3	Living Disease-Free	N/A	N/A	73	Negative	Negative	Negative	74	wild-type	wild-type	wild-type	wild-type	wild-type	wild-type	wild-type	wild-type	wild-type	wild-type	wild-type	wild-type	wild-type	wild-type	wild-type	wild-type
TCGA-AC-A2BM-01	YES	41	Invasive Breast Carcinoma	BLACK OR AFRICAN AMERICAN	N/A	Female	Stage 2	Living Disease-Free	N/A	N/A	99.28	Positive	Positive	Negative	20	wild-type	wild-type	wild-type	wild-type	wild-type	wild-type	wild-type	wild-type	wild-type	wild-type	wild-type	wild-type	amplified	wild-type	wild-type	wild-type
TCGA-AC-A2FB-01	YES	65	Invasive Breast Carcinoma	WHITE	NOT HISPANIC OR LATINO	Female	Stage 2	Living Disease-Free	N/A	N/A	40.54	Positive	Positive	Positive	15	wild-type	amplified	wild-type	wild-type	amplified	wild-type	wild-type	wild-type	wild-type	wild-type	wild-type	wild-type	wild-type	wild-type	wild-type	wild-type
TCGA-AC-A2FE-01	YES	62	Invasive Breast Carcinoma	WHITE	NOT HISPANIC OR LATINO	Female	Stage 3	Deceased	82	86.6	86.6	Positive	Positive	N/A	24	wild-type	wild-type	wild-type	pathogenic mutant	wild-type	wild-type	wild-type	mutant of unknown significance	wild-type	wild-type	wild-type	wild-type	wild-type	wild-type	wild-type	wild-type
TCGA-AC-A2FF-01	YES	40	Invasive Breast Carcinoma	ASIAN	NOT HISPANIC OR LATINO	Female	Stage 2	Living Disease-Free	N/A	N/A	90.64	Positive	Positive	Negative	15	wild-type	wild-type	wild-type	pathogenic mutant	wild-type	wild-type	wild-type	pathogenic mutant	wild-type	mutant of unknown significance	wild-type	wild-type	wild-type	wild-type	wild-type	wild-type
TCGA-AC-A2FG-01	YES	79	Invasive Breast Carcinoma	WHITE	N/A	Female	Stage 2	Living Disease-Free	N/A	N/A	60.87	Positive	Negative	Negative	38	wild-type	wild-type	wild-type	pathogenic mutant	wild-type	wild-type	wild-type	wild-type	wild-type	wild-type	wild-type	wild-type	wild-type	wild-type	wild-type	wild-type
TCGA-AC-A2FK-01	YES	45	Invasive Breast Carcinoma	WHITE	HISPANIC OR LATINO	Female	Stage 3	Living Disease-Free	N/A	N/A	87.06	Positive	Positive	Negative	NA	wild-type	wild-type	wild-type	wild-type	wild-type	wild-type	wild-type	wild-type	wild-type	wild-type	wild-type	wild-type	wild-type	wild-type	wild-type	wild-type
TCGA-AC-A2FM-01	YES	87	Invasive Breast Carcinoma	WHITE	NOT HISPANIC OR LATINO	Female	Stage 2	Deceased	25.62	26.02	26.02	N/A	N/A	N/A	37	wild-type	wild-type	wild-type	wild-type	wild-type	wild-type	wild-type	wild-type	wild-type	wild-type	wild-type	wild-type	wild-type	wild-type	wild-type	wild-type
TCGA-AC-A2FO-01	YES	65	Invasive Breast Carcinoma	WHITE	NOT HISPANIC OR LATINO	Female	Stage 2	Living Disease-Free	N/A	N/A	74.08	Positive	Negative	Negative	22	wild-type	wild-type	wild-type	pathogenic mutant	wild-type	wild-type	wild-type	wild-type	pathogenic mutant	wild-type	wild-type	wild-type	wild-type	wild-type	wild-type	wild-type
TCGA-AC-A2QH-01	YES	58	Invasive Breast Carcinoma	WHITE	NOT HISPANIC OR LATINO	Female	Stage 2	Living Disease-Free	N/A	N/A	33.02	Negative	Negative	Negative	55	wild-type	wild-type	wild-type	wild-type	wild-type	wild-type	wild-type	wild-type	wild-type	wild-type	wild-type	pathogenic mutant	wild-type	amplified	wild-type	wild-type
TCGA-AC-A2QI-01	YES	76	Invasive Breast Carcinoma	WHITE	NOT HISPANIC OR LATINO	Female	Stage 3	Living Disease-Free	N/A	N/A	19.32	Positive	Negative	Negative	59	wild-type	wild-type	wild-type	pathogenic mutant	wild-type	wild-type	pathogenic mutant	wild-type	pathogenic mutant	wild-type	wild-type	wild-type	wild-type	wild-type	wild-type	wild-type
TCGA-AC-A2QJ-01	YES	48	Invasive Breast Carcinoma	WHITE	HISPANIC OR LATINO	Female	Stage 3	Deceased	7.79	14.65	14.65	Negative	Negative	Negative	33	wild-type	wild-type	wild-type	wild-type	wild-type	wild-type	wild-type	wild-type	wild-type	wild-type	wild-type	wild-type	wild-type	wild-type	wild-type	wild-type
TCGA-AC-A3BB-01	YES	46	Invasive Breast Carcinoma	BLACK OR AFRICAN AMERICAN	NOT HISPANIC OR LATINO	Female	Stage 3	Living Disease-Free	N/A	N/A	32.42	Positive	Positive	Negative	69	wild-type	wild-type	wild-type	pathogenic mutant	wild-type	wild-type	wild-type	wild-type	wild-type	wild-type	wild-type	wild-type	wild-type	wild-type	wild-type	wild-type
TCGA-AC-A3EH-01	YES	79	Invasive Breast Carcinoma	WHITE	NOT HISPANIC OR LATINO	Female	Stage 3	Deceased	N/A	6.47	6.47	Positive	Negative	Negative	36	wild-type	wild-type	wild-type	wild-type	wild-type	wild-type	pathogenic mutant	wild-type	wild-type	wild-type	wild-type	wild-type	wild-type	wild-type	wild-type	wild-type
TCGA-AC-A3HN-01	YES	87	Invasive Breast Carcinoma	WHITE	NOT HISPANIC OR LATINO	Female	Stage 2	Living Disease-Free	N/A	N/A	16.29	Positive	Positive	Negative	15	wild-type	wild-type	wild-type	wild-type	wild-type	wild-type	wild-type	wild-type	wild-type	wild-type	wild-type	wild-type	amplified	wild-type	wild-type	wild-type
TCGA-AC-A3OD-01	YES	68	Invasive Breast Carcinoma	WHITE	NOT HISPANIC OR LATINO	Female	Stage 2	Living Disease-Free	N/A	N/A	14.82	Positive	Positive	Negative	20	wild-type	wild-type	wild-type	pathogenic mutant	wild-type	wild-type	wild-type	wild-type	pathogenic mutant	wild-type	wild-type	pathogenic mutant	amplified	wild-type	wild-type	wild-type
TCGA-AC-A3QP-01	YES	79	Invasive Breast Carcinoma	WHITE	NOT HISPANIC OR LATINO	Female	Stage 2	Living Disease-Free	N/A	N/A	22.17	Positive	Positive	Negative	24	wild-type	wild-type	wild-type	wild-type	wild-type	wild-type	wild-type	wild-type	wild-type	wild-type	wild-type	wild-type	wild-type	amplified	wild-type	wild-type
TCGA-AC-A3TM-01	YES	50	Invasive Breast Carcinoma	WHITE	NOT HISPANIC OR LATINO	Female	Stage 3	Living Disease-Free	N/A	N/A	25.03	Positive	Positive	Negative	39	wild-type	wild-type	wild-type	pathogenic mutant	wild-type	wild-type	wild-type	wild-type	pathogenic mutant	wild-type	wild-type	wild-type	wild-type	wild-type	wild-type	wild-type
TCGA-AC-A3TN-01	YES	75	Invasive Breast Carcinoma	WHITE	NOT HISPANIC OR LATINO	Female	Stage 2	Living Disease-Free	N/A	N/A	14.98	Positive	Positive	Positive	74	wild-type	wild-type	wild-type	pathogenic mutant	wild-type	wild-type	wild-type	wild-type	pathogenic mutant	wild-type	wild-type	wild-type	wild-type	wild-type	wild-type	wild-type
TCGA-AC-A3W5-01	YES	65	Invasive Breast Carcinoma	BLACK OR AFRICAN AMERICAN	NOT HISPANIC OR LATINO	Female	Stage 2	Living Disease-Free	N/A	N/A	16.56	Positive	Positive	Positive	108	amplified	wild-type	wild-type	wild-type	amplified	wild-type	wild-type	wild-type	wild-type	wild-type	wild-type	deleted	wild-type	wild-type	amplified	wild-type
TCGA-AC-A3W6-01	YES	90	Invasive Breast Carcinoma	WHITE	NOT HISPANIC OR LATINO	Female	Stage 3	Living Disease-Free	N/A	N/A	19.78	Positive	Positive	Negative	169	wild-type	wild-type	wild-type	mutant of unknown significance	wild-type	wild-type	wild-type	wild-type	pathogenic mutant	wild-type	wild-type	wild-type	wild-type	wild-type	wild-type	wild-type
TCGA-AC-A3W7-01	YES	66	Invasive Breast Carcinoma	WHITE	NOT HISPANIC OR LATINO	Female	Stage 2	Living Disease-Free	N/A	N/A	15.47	Positive	Negative	Negative	53	wild-type	wild-type	wild-type	pathogenic mutant	wild-type	wild-type	wild-type	wild-type	pathogenic mutant	wild-type	wild-type	wild-type	wild-type	wild-type	wild-type	wild-type
TCGA-AC-A3YI-01	YES	74	Invasive Breast Carcinoma	WHITE	NOT HISPANIC OR LATINO	Female	Stage 3	Living Disease-Free	N/A	N/A	23.23	Positive	Positive	Positive	19	wild-type	wild-type	wild-type	pathogenic mutant	pathogenic mutant	wild-type	wild-type	wild-type	wild-type	wild-type	wild-type	wild-type	wild-type	amplified	wild-type	wild-type
TCGA-AC-A5XS-01	YES	74	Invasive Breast Carcinoma	WHITE	NOT HISPANIC OR LATINO	Female	Stage 2	Living Disease-Free	N/A	N/A	19.32	Positive	Positive	Negative	382	wild-type	wild-type	wild-type	pathogenic mutant	wild-type	wild-type	wild-type	wild-type	pathogenic mutant	wild-type	wild-type	wild-type	wild-type	wild-type	wild-type	wild-type
TCGA-AC-A62Y-01	YES	79	Invasive Breast Carcinoma	WHITE	NOT HISPANIC OR LATINO	Female	Stage 2	Living Disease-Free	N/A	N/A	17.41	Positive	Positive	Negative	56	wild-type	wild-type	wild-type	wild-type	wild-type	wild-type	wild-type	wild-type	wild-type	pathogenic mutant	wild-type	wild-type	wild-type	wild-type	wild-type	wild-type
TCGA-AN-A04D-01	YES	58	Invasive Breast Carcinoma	WHITE	NOT HISPANIC OR LATINO	Female	Stage 2	Living Disease-Free	N/A	N/A	1.71	Negative	Negative	Negative	79	wild-type	wild-type	deleted	wild-type	wild-type	wild-type	wild-type	wild-type	wild-type	wild-type	deleted	wild-type	wild-type	wild-type	wild-type	wild-type
TCGA-AN-A0AJ-01	YES	79	Invasive Breast Carcinoma	WHITE	NOT HISPANIC OR LATINO	Female	Stage 2	Living Disease-Free	N/A	N/A	9.95	Positive	Positive	Positive	64	wild-type	wild-type	wild-type	wild-type	wild-type	wild-type	wild-type	wild-type	pathogenic mutant	wild-type	wild-type	pathogenic mutant	amplified	amplified	wild-type	wild-type
TCGA-AN-A0AK-01	YES	76	Invasive Breast Carcinoma	WHITE	NOT HISPANIC OR LATINO	Female	Stage 2	Living Disease-Free	N/A	N/A	7.36	Positive	Negative	Positive	1046	wild-type	wild-type	wild-type	wild-type	wild-type	pathogenic mutant	wild-type	wild-type	pathogenic mutant	pathogenic mutant	wild-type	wild-type	wild-type	amplified	wild-type	wild-type
TCGA-AN-A0AL-01	YES	41	Invasive Breast Carcinoma	WHITE	NOT HISPANIC OR LATINO	Female	Stage 3	Living Disease-Free	N/A	N/A	7.46	Negative	Negative	Negative	71	wild-type	wild-type	wild-type	wild-type	wild-type	wild-type	wild-type	wild-type	wild-type	pathogenic mutant	wild-type	pathogenic mutant	wild-type	wild-type	wild-type	wild-type
TCGA-AN-A0AM-01	YES	56	Invasive Breast Carcinoma	WHITE	NOT HISPANIC OR LATINO	Female	Stage 2	Living Disease-Free	N/A	N/A	0.16	Positive	Negative	Negative	57	wild-type	wild-type	wild-type	wild-type	wild-type	pathogenic mutant	wild-type	wild-type	wild-type	wild-type	wild-type	wild-type	wild-type	wild-type	wild-type	wild-type
TCGA-AN-A0AS-01	YES	70	Invasive Breast Carcinoma	WHITE	NOT HISPANIC OR LATINO	Female	Stage 3	Living Disease-Free	N/A	N/A	0.33	Positive	Negative	Negative	42	amplified	wild-type	amplified	wild-type	wild-type	wild-type	wild-type	pathogenic mutant	wild-type	wild-type	wild-type	pathogenic mutant	amplified	amplified	wild-type	wild-type
TCGA-AN-A0AT-01	YES	62	Invasive Breast Carcinoma	WHITE	NOT HISPANIC OR LATINO	Female	Stage 2	Living Disease-Free	N/A	N/A	0.33	Negative	Negative	Negative	98	wild-type	wild-type	mutant of unknown significance	wild-type	wild-type	amplified	wild-type	wild-type	wild-type	deleted	wild-type	wild-type	wild-type	wild-type	wild-type	wild-type
TCGA-AN-A0FF-01	YES	32	Invasive Breast Carcinoma	WHITE	NOT HISPANIC OR LATINO	Female	Stage 1	Living Disease-Free	N/A	N/A	5.65	Positive	Positive	Negative	23	wild-type	wild-type	wild-type	wild-type	wild-type	wild-type	wild-type	wild-type	pathogenic mutant	wild-type	wild-type	wild-type	wild-type	wild-type	wild-type	wild-type
TCGA-AN-A0FJ-01	YES	59	Invasive Breast Carcinoma	WHITE	NOT HISPANIC OR LATINO	Female	Stage 4	Living Disease-Free	N/A	N/A	7.95	Positive	Negative	Positive	72	wild-type	wild-type	wild-type	wild-type	wild-type	wild-type	wild-type	wild-type	wild-type	wild-type	wild-type	pathogenic mutant	wild-type	amplified	wild-type	wild-type
TCGA-AN-A0FK-01	YES	88	Invasive Breast Carcinoma	WHITE	NOT HISPANIC OR LATINO	Female	Stage 3	Living Disease-Free	N/A	N/A	7	Positive	Positive	Positive	33	wild-type	wild-type	wild-type	wild-type	wild-type	wild-type	wild-type	wild-type	wild-type	wild-type	wild-type	wild-type	wild-type	wild-type	wild-type	wild-type
TCGA-AN-A0FL-01	YES	62	Invasive Breast Carcinoma	WHITE	NOT HISPANIC OR LATINO	Female	Stage 2	Living Disease-Free	N/A	N/A	7.59	Negative	Negative	Positive	148	wild-type	wild-type	wild-type	wild-type	wild-type	amplified	wild-type	wild-type	wild-type	wild-type	wild-type	pathogenic mutant	wild-type	amplified	wild-type	wild-type
TCGA-AN-A0FN-01	YES	61	Invasive Breast Carcinoma	WHITE	NOT HISPANIC OR LATINO	Female	Stage 1	Living Disease-Free	N/A	N/A	7.16	Positive	Positive	Positive	31	wild-type	wild-type	wild-type	wild-type	wild-type	wild-type	wild-type	wild-type	wild-type	wild-type	wild-type	wild-type	wild-type	wild-type	wild-type	wild-type
TCGA-AN-A0FS-01	YES	55	Invasive Breast Carcinoma	WHITE	NOT HISPANIC OR LATINO	Female	Stage 1	Living Disease-Free	N/A	N/A	6.9	Positive	Negative	Positive	47	wild-type	wild-type	wild-type	wild-type	wild-type	wild-type	wild-type	wild-type	pathogenic mutant	wild-type	wild-type	wild-type	amplified	wild-type	wild-type	wild-type
TCGA-AN-A0FT-01	YES	63	Invasive Breast Carcinoma	WHITE	NOT HISPANIC OR LATINO	Female	Stage 2	Living Disease-Free	N/A	N/A	7.03	Positive	Positive	Positive	73	wild-type	wild-type	wild-type	wild-type	amplified	wild-type	wild-type	wild-type	wild-type	wild-type	wild-type	pathogenic mutant	wild-type	wild-type	pathogenic mutant	wild-type
TCGA-AN-A0FV-01	YES	58	Invasive Breast Carcinoma	WHITE	NOT HISPANIC OR LATINO	Female	Stage 2	Living Disease-Free	N/A	N/A	0.33	Negative	Negative	Positive	65	wild-type	wild-type	wild-type	wild-type	amplified	wild-type	wild-type	wild-type	wild-type	wild-type	wild-type	pathogenic mutant	wild-type	wild-type	wild-type	wild-type
TCGA-AN-A0FW-01	YES	67	Invasive Breast Carcinoma	WHITE	NOT HISPANIC OR LATINO	Female	Stage 3	Living Disease-Free	N/A	N/A	0.36	Positive	N/A	Negative	99	wild-type	wild-type	wild-type	wild-type	wild-type	wild-type	pathogenic mutant	wild-type	wild-type	wild-type	wild-type	wild-type	amplified	wild-type	wild-type	wild-type
TCGA-AN-A0FX-01	YES	52	Invasive Breast Carcinoma	WHITE	NOT HISPANIC OR LATINO	Female	Stage 2	Living Disease-Free	N/A	N/A	0.33	Negative	Negative	Positive	130	wild-type	wild-type	wild-type	wild-type	wild-type	wild-type	wild-type	wild-type	wild-type	wild-type	deleted	pathogenic mutant	wild-type	amplified	wild-type	wild-type
TCGA-AN-A0FY-01	YES	55	Invasive Breast Carcinoma	WHITE	NOT HISPANIC OR LATINO	Female	Stage 1	Living Disease-Free	N/A	N/A	0.33	Positive	Positive	Negative	60	wild-type	wild-type	wild-type	wild-type	wild-type	wild-type	wild-type	wild-type	wild-type	wild-type	pathogenic mutant	pathogenic mutant	wild-type	wild-type	wild-type	wild-type
TCGA-AN-A0FZ-01	YES	45	Invasive Breast Carcinoma	WHITE	NOT HISPANIC OR LATINO	Female	Stage 3	Living Disease-Free	N/A	N/A	0.33	Positive	Negative	Positive	43	wild-type	wild-type	wild-type	wild-type	wild-type	pathogenic mutant	wild-type	wild-type	wild-type	wild-type	wild-type	wild-type	wild-type	wild-type	wild-type	wild-type
TCGA-AN-A0XU-01	YES	54	Invasive Breast Carcinoma	WHITE	NOT HISPANIC OR LATINO	Female	Stage 2	Living Disease-Free	N/A	N/A	0.33	Negative	Negative	Negative	94	wild-type	pathogenic mutant	wild-type	wild-type	wild-type	amplified	wild-type	wild-type	wild-type	deleted	amplified	pathogenic mutant	wild-type	amplified	wild-type	wild-type
TCGA-AO-A128-01	YES	61	Invasive Breast Carcinoma	WHITE	NOT HISPANIC OR LATINO	Female	Stage 2	Living Disease-Free	N/A	N/A	106.7	Negative	Negative	Negative	850	wild-type	wild-type	wild-type	mutant of unknown significance	mutant of unknown significance	wild-type	pathogenic mutant	wild-type	wild-type	pathogenic mutant	wild-type	pathogenic mutant	wild-type	wild-type	wild-type	wild-type
TCGA-AO-A1KO-01	YES	46	Invasive Breast Carcinoma	WHITE	NOT HISPANIC OR LATINO	Female	Stage 2	Living Disease-Free	N/A	N/A	20.43	Positive	Positive	Negative	28	wild-type	wild-type	wild-type	wild-type	wild-type	wild-type	wild-type	wild-type	wild-type	wild-type	wild-type	wild-type	wild-type	wild-type	wild-type	wild-type
TCGA-AO-A1KP-01	YES	77	Invasive Breast Carcinoma	WHITE	NOT HISPANIC OR LATINO	Female	Stage 2	Living Disease-Free	N/A	N/A	97.01	Positive	Positive	Negative	20	wild-type	wild-type	wild-type	wild-type	wild-type	wild-type	wild-type	wild-type	wild-type	wild-type	wild-type	wild-type	wild-type	amplified	wild-type	wild-type
TCGA-AO-A1KR-01	YES	51	Invasive Breast Carcinoma	WHITE	NOT HISPANIC OR LATINO	Female	Stage 2	Living Disease-Free	N/A	N/A	82.56	Negative	Negative	Negative	56	wild-type	mutant of unknown significance	wild-type	wild-type	wild-type	wild-type	wild-type	wild-type	pathogenic mutant	wild-type	wild-type	wild-type	wild-type	amplified	wild-type	wild-type
TCGA-AO-A1KS-01	YES	69	Invasive Breast Carcinoma	WHITE	NOT HISPANIC OR LATINO	Female	Stage 2	Living Disease-Free	N/A	N/A	11.5	Positive	Positive	Negative	34	wild-type	wild-type	amplified	wild-type	wild-type	wild-type	wild-type	wild-type	wild-type	wild-type	wild-type	deleted	wild-type	amplified	wild-type	wild-type
TCGA-AO-A1KT-01	YES	78	Invasive Breast Carcinoma	WHITE	NOT HISPANIC OR LATINO	Female	Stage 2	Living Disease-Free	N/A	N/A	17.77	Positive	Positive	Negative	33	wild-type	wild-type	wild-type	wild-type	wild-type	wild-type	wild-type	wild-type	wild-type	wild-type	wild-type	wild-type	amplified	amplified	wild-type	wild-type
TCGA-AQ-A04H-01	YES	61	Invasive Breast Carcinoma	WHITE	NOT HISPANIC OR LATINO	Female	Stage 3	Living Disease-Free	N/A	N/A	24.77	Positive	Positive	Positive	62	wild-type	wild-type	wild-type	wild-type	amplified	pathogenic mutant	deleted	wild-type	amplified	wild-type	wild-type	pathogenic mutant	amplified	wild-type	wild-type	wild-type
TCGA-AQ-A04J-01	YES	45	Invasive Breast Carcinoma	WHITE	NOT HISPANIC OR LATINO	Female	Stage 2	Living Disease-Free	N/A	N/A	26.91	Negative	Negative	Negative	51	wild-type	wild-type	wild-type	wild-type	wild-type	wild-type	wild-type	wild-type	wild-type	deleted	deleted	pathogenic mutant	wild-type	amplified	wild-type	wild-type
TCGA-AQ-A04L-01	YES	48	Invasive Breast Carcinoma	WHITE	NOT HISPANIC OR LATINO	Female	Stage 2	Living Disease-Free	N/A	N/A	129.99	Positive	Negative	Positive	33	wild-type	wild-type	wild-type	wild-type	wild-type	wild-type	wild-type	wild-type	wild-type	wild-type	wild-type	pathogenic mutant	amplified	wild-type	wild-type	wild-type
TCGA-AQ-A0Y5-01	YES	70	Invasive Breast Carcinoma	WHITE	NOT HISPANIC OR LATINO	Female	Stage 3	Deceased	N/A	5.65	5.65	Positive	Positive	Positive	38	wild-type	wild-type	wild-type	wild-type	amplified	wild-type	wild-type	wild-type	pathogenic mutant	wild-type	wild-type	wild-type	wild-type	wild-type	wild-type	wild-type
TCGA-AQ-A1H2-01	YES	84	Invasive Breast Carcinoma	WHITE	NOT HISPANIC OR LATINO	Female	Stage 3	Living Disease-Free	N/A	N/A	15.6	Positive	Positive	Positive	25	wild-type	wild-type	wild-type	wild-type	wild-type	wild-type	pathogenic mutant	wild-type	pathogenic mutant	wild-type	wild-type	wild-type	wild-type	wild-type	wild-type	wild-type
TCGA-AQ-A1H3-01	YES	49	Invasive Breast Carcinoma	WHITE	NOT HISPANIC OR LATINO	Female	Stage 3	Living Disease-Free	N/A	N/A	32.49	Positive	Positive	Negative	29	wild-type	wild-type	wild-type	wild-type	wild-type	pathogenic mutant	wild-type	wild-type	wild-type	wild-type	wild-type	wild-type	wild-type	wild-type	wild-type	wild-type
TCGA-AQ-A54N-01	YES	51	Invasive Breast Carcinoma	BLACK OR AFRICAN AMERICAN	HISPANIC OR LATINO	Female	Stage 2	Living Disease-Free	N/A	N/A	2.56	Negative	Negative	Negative	69	wild-type	wild-type	wild-type	wild-type	wild-type	amplified	wild-type	wild-type	wild-type	amplified	wild-type	pathogenic mutant	wild-type	amplified	wild-type	wild-type
TCGA-AQ-A54O-01	YES	51	Invasive Breast Carcinoma	BLACK OR AFRICAN AMERICAN	NOT HISPANIC OR LATINO	Male	Stage 2	Living Disease-Free	N/A	N/A	32.88	Positive	Positive	Negative	24	wild-type	wild-type	wild-type	wild-type	wild-type	wild-type	wild-type	wild-type	pathogenic mutant	wild-type	wild-type	wild-type	wild-type	wild-type	wild-type	wild-type
TCGA-AR-A0TS-01	YES	46	Invasive Breast Carcinoma	WHITE	NOT HISPANIC OR LATINO	Female	Stage 2	Living Disease-Free	N/A	N/A	84.03	Negative	Negative	Negative	48	wild-type	wild-type	wild-type	wild-type	wild-type	wild-type	wild-type	wild-type	amplified	wild-type	wild-type	pathogenic mutant	wild-type	amplified	wild-type	wild-type
TCGA-AR-A0TX-01	YES	64	Invasive Breast Carcinoma	N/A	N/A	Female	Stage 2	Living Disease-Free	N/A	N/A	64.78	Positive	Positive	Positive	257	wild-type	wild-type	wild-type	wild-type	amplified	wild-type	mutant of unknown significance	wild-type	wild-type	wild-type	wild-type	pathogenic mutant	wild-type	wild-type	wild-type	wild-type
TCGA-AR-A0TY-01	YES	54	Invasive Breast Carcinoma	WHITE	NOT HISPANIC OR LATINO	Female	Stage 2	Deceased	17.87	55.81	55.81	Positive	Negative	Negative	109	wild-type	wild-type	wild-type	wild-type	wild-type	pathogenic mutant	wild-type	wild-type	wild-type	wild-type	wild-type	wild-type	wild-type	amplified	wild-type	wild-type
TCGA-AR-A0U2-01	YES	47	Invasive Breast Carcinoma	WHITE	NOT HISPANIC OR LATINO	Female	Stage 3	Deceased	52.86	83.8	83.8	Positive	Positive	Negative	52	wild-type	wild-type	wild-type	deleted	wild-type	pathogenic mutant	pathogenic mutant	deleted	wild-type	wild-type	wild-type	pathogenic mutant	amplified	amplified	wild-type	wild-type
TCGA-AR-A0U3-01	YES	59	Invasive Breast Carcinoma	WHITE	HISPANIC OR LATINO	Female	Stage 2	Living Disease-Free	N/A	N/A	134.03	Positive	Positive	Negative	29	wild-type	wild-type	wild-type	wild-type	wild-type	wild-type	wild-type	wild-type	wild-type	wild-type	wild-type	pathogenic mutant	amplified	amplified	amplified	wild-type
TCGA-AR-A1AH-01	YES	51	Invasive Breast Carcinoma	WHITE	NOT HISPANIC OR LATINO	Female	Stage 2	Living but Tumor Recurred/Progressed	37.32	N/A	125.07	Positive	Negative	Negative	70	wild-type	wild-type	wild-type	wild-type	wild-type	wild-type	wild-type	wild-type	wild-type	wild-type	wild-type	pathogenic mutant	wild-type	wild-type	wild-type	wild-type
TCGA-AR-A1AI-01	YES	47	Invasive Breast Carcinoma	WHITE	NOT HISPANIC OR LATINO	Female	Stage 2	Living but Tumor Recurred/Progressed	19.32	N/A	108.28	Negative	Negative	Negative	71	wild-type	wild-type	pathogenic mutant	wild-type	wild-type	wild-type	wild-type	wild-type	wild-type	wild-type	wild-type	pathogenic mutant	wild-type	wild-type	wild-type	wild-type
TCGA-AR-A1AJ-01	YES	83	Invasive Breast Carcinoma	WHITE	NOT HISPANIC OR LATINO	Female	Stage 1	Living Disease-Free	N/A	N/A	100.92	Positive	Negative	Negative	25	wild-type	wild-type	wild-type	wild-type	wild-type	wild-type	wild-type	wild-type	wild-type	pathogenic mutant	wild-type	pathogenic mutant	wild-type	wild-type	wild-type	wild-type
TCGA-AR-A1AK-01	YES	70	Invasive Breast Carcinoma	WHITE	NOT HISPANIC OR LATINO	Female	Stage 1	Living Disease-Free	N/A	N/A	103.78	Positive	Positive	Negative	56	wild-type	wild-type	wild-type	wild-type	wild-type	wild-type	wild-type	wild-type	wild-type	wild-type	wild-type	wild-type	amplified	wild-type	wild-type	wild-type
TCGA-AR-A1AL-01	YES	60	Invasive Breast Carcinoma	WHITE	NOT HISPANIC OR LATINO	Female	Stage 3	Living Disease-Free	N/A	N/A	97.6	Positive	Positive	Negative	22	wild-type	wild-type	wild-type	pathogenic mutant	wild-type	wild-type	wild-type	wild-type	pathogenic mutant	wild-type	wild-type	wild-type	wild-type	wild-type	wild-type	wild-type
TCGA-AR-A1AM-01	YES	52	Invasive Breast Carcinoma	WHITE	NOT HISPANIC OR LATINO	Female	Stage 3	Living Disease-Free	N/A	N/A	98.26	Positive	Positive	Negative	25	wild-type	wild-type	wild-type	wild-type	wild-type	pathogenic mutant	wild-type	wild-type	wild-type	pathogenic mutant	wild-type	wild-type	wild-type	wild-type	wild-type	wild-type
TCGA-AR-A1AN-01	YES	46	Invasive Breast Carcinoma	WHITE	HISPANIC OR LATINO	Female	Stage 2	Living Disease-Free	N/A	N/A	95.93	Positive	Positive	Negative	18	wild-type	wild-type	wild-type	wild-type	wild-type	wild-type	wild-type	wild-type	amplified	wild-type	wild-type	pathogenic mutant	wild-type	wild-type	wild-type	wild-type
TCGA-AR-A1AO-01	YES	47	Invasive Breast Carcinoma	WHITE	NOT HISPANIC OR LATINO	Female	Stage 2	Living Disease-Free	N/A	N/A	86.01	Positive	Negative	Negative	22	wild-type	wild-type	wild-type	wild-type	wild-type	wild-type	wild-type	wild-type	pathogenic mutant	wild-type	wild-type	wild-type	wild-type	wild-type	wild-type	wild-type
TCGA-AR-A1AP-01	YES	80	Invasive Breast Carcinoma	WHITE	NOT HISPANIC OR LATINO	Female	Stage 1	Living Disease-Free	N/A	N/A	93.82	Positive	Positive	Negative	37	wild-type	wild-type	wild-type	wild-type	wild-type	pathogenic mutant	wild-type	wild-type	wild-type	wild-type	wild-type	pathogenic mutant	amplified	wild-type	wild-type	wild-type
TCGA-AR-A1AQ-01	YES	49	Invasive Breast Carcinoma	WHITE	NOT HISPANIC OR LATINO	Female	Stage 2	Living Disease-Free	N/A	N/A	99.24	Negative	Negative	Negative	35	wild-type	wild-type	wild-type	wild-type	wild-type	amplified	wild-type	wild-type	wild-type	wild-type	pathogenic mutant	pathogenic mutant	wild-type	wild-type	wild-type	wild-type
TCGA-AR-A1AR-01	YES	50	Invasive Breast Carcinoma	WHITE	NOT HISPANIC OR LATINO	Female	Stage 3	Deceased	12.71	17.21	17.21	Negative	Negative	Negative	48	wild-type	wild-type	wild-type	wild-type	wild-type	wild-type	deleted	wild-type	wild-type	deleted	wild-type	pathogenic mutant	wild-type	wild-type	wild-type	wild-type
TCGA-AR-A1AS-01	YES	54	Invasive Breast Carcinoma	ASIAN	N/A	Female	Stage 2	Living Disease-Free	N/A	N/A	37.78	Positive	Positive	Negative	32	wild-type	wild-type	wild-type	wild-type	wild-type	wild-type	wild-type	wild-type	pathogenic mutant	wild-type	wild-type	pathogenic mutant	wild-type	wild-type	wild-type	wild-type
TCGA-AR-A1AU-01	YES	39	Invasive Breast Carcinoma	WHITE	NOT HISPANIC OR LATINO	Female	Stage 3	Living Disease-Free	N/A	N/A	94.22	Positive	Positive	Negative	19	wild-type	wild-type	wild-type	wild-type	wild-type	wild-type	wild-type	wild-type	wild-type	wild-type	wild-type	wild-type	wild-type	amplified	wild-type	wild-type
TCGA-AR-A1AV-01	YES	68	Invasive Breast Carcinoma	WHITE	HISPANIC OR LATINO	Male	Stage 2	Living Disease-Free	N/A	N/A	61.24	Positive	Positive	Negative	39	wild-type	wild-type	wild-type	wild-type	wild-type	pathogenic mutant	wild-type	wild-type	pathogenic mutant	wild-type	wild-type	wild-type	amplified	wild-type	wild-type	wild-type
TCGA-AR-A1AW-01	YES	65	Invasive Breast Carcinoma	WHITE	NOT HISPANIC OR LATINO	Female	Stage 2	Living Disease-Free	N/A	N/A	86.47	Positive	Positive	Negative	23	wild-type	wild-type	wild-type	wild-type	wild-type	wild-type	wild-type	wild-type	pathogenic mutant	wild-type	wild-type	pathogenic mutant	wild-type	wild-type	wild-type	wild-type
TCGA-AR-A1AX-01	YES	64	Invasive Breast Carcinoma	WHITE	NOT HISPANIC OR LATINO	Female	Stage 1	Living Disease-Free	N/A	N/A	86.37	Positive	Positive	Positive	17	wild-type	wild-type	wild-type	wild-type	amplified	wild-type	wild-type	wild-type	wild-type	wild-type	wild-type	pathogenic mutant	wild-type	wild-type	wild-type	wild-type
TCGA-AR-A1AY-01	YES	65	Invasive Breast Carcinoma	WHITE	NOT HISPANIC OR LATINO	Female	Stage 1	Living Disease-Free	N/A	N/A	33.71	Negative	Negative	Negative	48	wild-type	wild-type	wild-type	wild-type	wild-type	wild-type	wild-type	wild-type	wild-type	deleted	deleted	pathogenic mutant	wild-type	amplified	wild-type	wild-type
TCGA-AR-A24H-01	YES	65	Invasive Breast Carcinoma	WHITE	NOT HISPANIC OR LATINO	Female	Stage 2	Living Disease-Free	N/A	N/A	160.78	Positive	Positive	Negative	117	wild-type	amplified	deleted	pathogenic mutant	amplified	amplified	wild-type	wild-type	wild-type	wild-type	deleted	wild-type	wild-type	amplified	wild-type	wild-type
TCGA-AR-A24K-01	YES	46	Invasive Breast Carcinoma	WHITE	N/A	Female	Stage 2	Living Disease-Free	N/A	N/A	50.85	Positive	Positive	Negative	28	wild-type	wild-type	wild-type	wild-type	wild-type	wild-type	wild-type	wild-type	pathogenic mutant	wild-type	wild-type	pathogenic mutant	wild-type	wild-type	wild-type	wild-type
TCGA-AR-A24L-01	YES	26	Invasive Breast Carcinoma	WHITE	NOT HISPANIC OR LATINO	Female	Stage 2	Deceased	46.45	94.15	94.15	Positive	Positive	Negative	40	wild-type	wild-type	wild-type	wild-type	wild-type	wild-type	wild-type	wild-type	wild-type	wild-type	wild-type	wild-type	wild-type	wild-type	wild-type	wild-type
TCGA-AR-A24M-01	YES	38	Invasive Breast Carcinoma	WHITE	NOT HISPANIC OR LATINO	Female	Stage 3	Living Disease-Free	N/A	N/A	120.24	Positive	Positive	Negative	15	wild-type	wild-type	wild-type	wild-type	wild-type	wild-type	wild-type	wild-type	pathogenic mutant	wild-type	wild-type	wild-type	wild-type	wild-type	wild-type	wild-type
TCGA-AR-A24N-01	YES	54	Invasive Breast Carcinoma	WHITE	NOT HISPANIC OR LATINO	Female	Stage 1	Living Disease-Free	N/A	N/A	99.7	Positive	Positive	Negative	33	wild-type	wild-type	wild-type	wild-type	wild-type	pathogenic mutant	pathogenic mutant	wild-type	wild-type	wild-type	wild-type	wild-type	wild-type	amplified	wild-type	wild-type
TCGA-AR-A24O-01	YES	43	Invasive Breast Carcinoma	WHITE	NOT HISPANIC OR LATINO	Female	Stage 3	Living but Tumor Recurred/Progressed	84.13	N/A	118.5	Positive	Positive	Negative	18	wild-type	wild-type	wild-type	wild-type	wild-type	wild-type	wild-type	wild-type	pathogenic mutant	wild-type	wild-type	wild-type	wild-type	wild-type	wild-type	wild-type
TCGA-AR-A24P-01	YES	47	Invasive Breast Carcinoma	WHITE	NOT HISPANIC OR LATINO	Female	Stage 1	Living Disease-Free	N/A	N/A	2.76	Positive	Positive	Negative	25	wild-type	wild-type	wild-type	wild-type	wild-type	pathogenic mutant	wild-type	wild-type	wild-type	wild-type	wild-type	pathogenic mutant	wild-type	wild-type	wild-type	wild-type
TCGA-AR-A24Q-01	YES	49	Invasive Breast Carcinoma	WHITE	N/A	Female	Stage 2	Living Disease-Free	N/A	N/A	104.2	Positive	Negative	Negative	126	wild-type	wild-type	wild-type	wild-type	wild-type	wild-type	wild-type	wild-type	wild-type	pathogenic mutant	wild-type	wild-type	wild-type	amplified	wild-type	wild-type
TCGA-AR-A24R-01	YES	45	Invasive Breast Carcinoma	WHITE	NOT HISPANIC OR LATINO	Female	Stage 3	Living Disease-Free	N/A	N/A	112.68	Positive	Positive	Negative	21	wild-type	wild-type	wild-type	wild-type	wild-type	wild-type	wild-type	wild-type	wild-type	wild-type	wild-type	wild-type	wild-type	wild-type	wild-type	wild-type
TCGA-AR-A24S-01	YES	61	Invasive Breast Carcinoma	WHITE	NOT HISPANIC OR LATINO	Female	Stage 1	Living Disease-Free	N/A	N/A	97.77	Positive	Positive	Negative	36	wild-type	wild-type	wild-type	wild-type	wild-type	wild-type	pathogenic mutant	wild-type	pathogenic mutant	wild-type	wild-type	pathogenic mutant	wild-type	wild-type	wild-type	wild-type
TCGA-AR-A24T-01	YES	46	Invasive Breast Carcinoma	WHITE	NOT HISPANIC OR LATINO	Female	Stage 3	Living Disease-Free	N/A	N/A	105.19	Positive	Positive	Negative	22	wild-type	wild-type	wild-type	pathogenic mutant	wild-type	wild-type	wild-type	wild-type	pathogenic mutant	wild-type	wild-type	pathogenic mutant	wild-type	wild-type	wild-type	wild-type
TCGA-AR-A2LE-01	YES	69	Invasive Breast Carcinoma	WHITE	NOT HISPANIC OR LATINO	Female	Stage 1	Living but Tumor Recurred/Progressed	138.07	N/A	166.29	Positive	Negative	N/A	241	wild-type	wild-type	wild-type	pathogenic mutant	wild-type	wild-type	wild-type	wild-type	wild-type	wild-type	wild-type	wild-type	wild-type	wild-type	wild-type	wild-type
TCGA-AR-A2LH-01	YES	55	Invasive Breast Carcinoma	WHITE	NOT HISPANIC OR LATINO	Female	Stage 3	Deceased	14.26	20.24	20.24	Negative	Negative	Negative	43	wild-type	wild-type	wild-type	wild-type	wild-type	wild-type	wild-type	wild-type	wild-type	wild-type	wild-type	pathogenic mutant	wild-type	wild-type	wild-type	wild-type
TCGA-AR-A2LJ-01	YES	40	Invasive Breast Carcinoma	WHITE	NOT HISPANIC OR LATINO	Female	Stage 3	Living Disease-Free	N/A	N/A	86.47	Positive	Positive	Positive	12	wild-type	wild-type	wild-type	pathogenic mutant	amplified	wild-type	wild-type	wild-type	pathogenic mutant	wild-type	wild-type	wild-type	amplified	wild-type	wild-type	wild-type
TCGA-AR-A2LK-01	YES	62	Invasive Breast Carcinoma	WHITE	NOT HISPANIC OR LATINO	Female	Stage 3	Deceased	42.84	54.17	54.17	Positive	Positive	Negative	31	wild-type	wild-type	wild-type	pathogenic mutant	wild-type	wild-type	wild-type	wild-type	pathogenic mutant	wild-type	wild-type	wild-type	amplified	wild-type	wild-type	wild-type
TCGA-AR-A2LM-01	YES	49	Invasive Breast Carcinoma	WHITE	NOT HISPANIC OR LATINO	Female	Stage 2	Living Disease-Free	N/A	N/A	63.57	Positive	Positive	Negative	13	wild-type	wild-type	wild-type	pathogenic mutant	wild-type	wild-type	wild-type	wild-type	pathogenic mutant	wild-type	wild-type	wild-type	wild-type	wild-type	wild-type	wild-type
TCGA-AR-A2LN-01	YES	65	Invasive Breast Carcinoma	WHITE	NOT HISPANIC OR LATINO	Female	Stage 2	Living Disease-Free	N/A	N/A	38.14	Positive	Positive	Negative	32	wild-type	wild-type	wild-type	pathogenic mutant	wild-type	wild-type	wild-type	wild-type	wild-type	wild-type	wild-type	wild-type	wild-type	wild-type	wild-type	wild-type
TCGA-AR-A2LO-01	YES	46	Invasive Breast Carcinoma	WHITE	NOT HISPANIC OR LATINO	Female	Stage 2	Living Disease-Free	N/A	N/A	39.36	Positive	Positive	Negative	12	wild-type	wild-type	wild-type	wild-type	wild-type	wild-type	wild-type	wild-type	mutant of unknown significance	deleted	wild-type	wild-type	wild-type	wild-type	wild-type	wild-type
TCGA-AR-A2LQ-01	YES	59	Invasive Breast Carcinoma	WHITE	NOT HISPANIC OR LATINO	Female	Stage 2	Living Disease-Free	N/A	N/A	40.51	Positive	Positive	Negative	12	wild-type	wild-type	wild-type	pathogenic mutant	wild-type	wild-type	wild-type	wild-type	wild-type	wild-type	wild-type	wild-type	wild-type	wild-type	mutant of unknown significance	wild-type
TCGA-B6-A0I2-01	YES	45	Invasive Breast Carcinoma	WHITE	NOT HISPANIC OR LATINO	Female	Stage 1	Living Disease-Free	N/A	N/A	143.27	N/A	N/A	N/A	43	wild-type	wild-type	wild-type	wild-type	wild-type	wild-type	wild-type	wild-type	wild-type	wild-type	wild-type	pathogenic mutant	wild-type	wild-type	wild-type	deleted
TCGA-B6-A0I5-01	YES	49	Invasive Breast Carcinoma	WHITE	NOT HISPANIC OR LATINO	Female	Stage 2	Living Disease-Free	N/A	N/A	281.08	Positive	Positive	N/A	20	wild-type	wild-type	wild-type	wild-type	wild-type	pathogenic mutant	wild-type	wild-type	pathogenic mutant	wild-type	wild-type	wild-type	wild-type	wild-type	wild-type	wild-type
TCGA-B6-A0I9-01	YES	62	Invasive Breast Carcinoma	WHITE	NOT HISPANIC OR LATINO	Female	Stage 4	Deceased	N/A	11.89	11.89	N/A	Positive	N/A	69	wild-type	wild-type	wild-type	wild-type	amplified	pathogenic mutant	wild-type	wild-type	wild-type	wild-type	wild-type	pathogenic mutant	amplified	wild-type	wild-type	wild-type
TCGA-B6-A0IA-01	YES	51	Invasive Breast Carcinoma	WHITE	NOT HISPANIC OR LATINO	Female	Stage 2	Living Disease-Free	N/A	N/A	275.66	Positive	Positive	N/A	41	wild-type	wild-type	wild-type	wild-type	wild-type	wild-type	wild-type	wild-type	wild-type	wild-type	wild-type	wild-type	wild-type	wild-type	wild-type	wild-type
TCGA-B6-A0IB-01	YES	64	Invasive Breast Carcinoma	WHITE	NOT HISPANIC OR LATINO	Female	Stage 4	Deceased	89.26	129.47	129.47	Positive	Positive	N/A	60	wild-type	wild-type	deleted	wild-type	wild-type	wild-type	mutant of unknown significance	wild-type	wild-type	pathogenic mutant	deleted	wild-type	wild-type	wild-type	wild-type	wild-type
TCGA-B6-A0IC-01	YES	90	Invasive Breast Carcinoma	WHITE	NOT HISPANIC OR LATINO	Female	N/A	Deceased	N/A	50.66	50.66	Positive	Positive	N/A	34	wild-type	wild-type	wild-type	wild-type	wild-type	wild-type	wild-type	wild-type	pathogenic mutant	wild-type	wild-type	wild-type	wild-type	wild-type	wild-type	wild-type
TCGA-B6-A0IE-01	YES	38	Invasive Breast Carcinoma	BLACK OR AFRICAN AMERICAN	NOT HISPANIC OR LATINO	Female	Stage 3	Deceased	27.4	65.47	65.47	Negative	Negative	N/A	28	wild-type	wild-type	wild-type	wild-type	wild-type	wild-type	wild-type	wild-type	pathogenic mutant	wild-type	wild-type	pathogenic mutant	wild-type	amplified	wild-type	wild-type
TCGA-B6-A0IG-01	YES	50	Invasive Breast Carcinoma	WHITE	NOT HISPANIC OR LATINO	Female	Stage 2	Deceased	N/A	146.39	146.39	Positive	Positive	N/A	41	wild-type	amplified	wild-type	wild-type	amplified	wild-type	wild-type	wild-type	wild-type	wild-type	mutant of unknown significance	wild-type	amplified	amplified	wild-type	wild-type
TCGA-B6-A0IH-01	YES	81	Invasive Breast Carcinoma	WHITE	NOT HISPANIC OR LATINO	Female	Stage 3	Deceased	N/A	112.29	112.29	Positive	Positive	N/A	28	wild-type	wild-type	wild-type	mutant of unknown significance	wild-type	wild-type	wild-type	wild-type	wild-type	wild-type	wild-type	wild-type	wild-type	wild-type	wild-type	wild-type
TCGA-B6-A0IJ-01	YES	42	Invasive Breast Carcinoma	BLACK OR AFRICAN AMERICAN	NOT HISPANIC OR LATINO	Female	Stage 2	Living Disease-Free	N/A	N/A	233.44	Positive	Positive	N/A	121	wild-type	wild-type	wild-type	wild-type	wild-type	wild-type	mutant of unknown significance	wild-type	wild-type	wild-type	wild-type	pathogenic mutant	wild-type	amplified	wild-type	wild-type
TCGA-B6-A0IK-01	YES	63	Invasive Breast Carcinoma	WHITE	NOT HISPANIC OR LATINO	Female	Stage 3	Deceased	16.06	18.76	18.76	Negative	Negative	N/A	120	wild-type	wild-type	wild-type	wild-type	wild-type	wild-type	wild-type	wild-type	pathogenic mutant	wild-type	wild-type	pathogenic mutant	wild-type	amplified	wild-type	wild-type
TCGA-B6-A0IM-01	YES	75	Invasive Breast Carcinoma	BLACK OR AFRICAN AMERICAN	NOT HISPANIC OR LATINO	Female	Stage 2	Deceased	N/A	127.23	127.23	Positive	Positive	N/A	40	wild-type	wild-type	wild-type	wild-type	wild-type	pathogenic mutant	wild-type	pathogenic mutant	wild-type	wild-type	wild-type	wild-type	wild-type	wild-type	wild-type	wild-type
TCGA-B6-A0IN-01	YES	45	Invasive Breast Carcinoma	WHITE	NOT HISPANIC OR LATINO	Female	N/A	Deceased	46.39	84.53	84.53	Positive	Negative	N/A	31	wild-type	amplified	wild-type	wild-type	amplified	pathogenic mutant	amplified	wild-type	wild-type	wild-type	wild-type	wild-type	wild-type	wild-type	wild-type	wild-type
TCGA-B6-A0IO-01	YES	66	Invasive Breast Carcinoma	WHITE	NOT HISPANIC OR LATINO	Female	Stage 2	Living Disease-Free	N/A	N/A	165.64	Positive	N/A	N/A	56	wild-type	wild-type	wild-type	wild-type	wild-type	pathogenic mutant	wild-type	pathogenic mutant	wild-type	pathogenic mutant	wild-type	wild-type	wild-type	wild-type	wild-type	wild-type
TCGA-B6-A0IP-01	YES	74	Invasive Breast Carcinoma	WHITE	NOT HISPANIC OR LATINO	Female	Stage 1	Deceased	N/A	128.98	128.98	Positive	Positive	N/A	24	wild-type	wild-type	wild-type	pathogenic mutant	wild-type	wild-type	pathogenic mutant	wild-type	pathogenic mutant	wild-type	wild-type	wild-type	amplified	wild-type	wild-type	wild-type
TCGA-B6-A0IQ-01	YES	40	Invasive Breast Carcinoma	WHITE	NOT HISPANIC OR LATINO	Female	Stage 3	Living Disease-Free	N/A	N/A	140.77	Negative	Negative	N/A	61	wild-type	wild-type	deleted	wild-type	wild-type	amplified	wild-type	deleted	wild-type	wild-type	deleted	pathogenic mutant	wild-type	wild-type	wild-type	wild-type
TCGA-B6-A0RE-01	YES	61	Invasive Breast Carcinoma	BLACK OR AFRICAN AMERICAN	NOT HISPANIC OR LATINO	Female	N/A	Living Disease-Free	N/A	N/A	255.49	Negative	Negative	N/A	93	wild-type	wild-type	wild-type	wild-type	wild-type	amplified	wild-type	wild-type	wild-type	wild-type	wild-type	pathogenic mutant	wild-type	wild-type	wild-type	wild-type
TCGA-B6-A0RG-01	YES	26	Invasive Breast Carcinoma	WHITE	NOT HISPANIC OR LATINO	Female	Stage 2	Living Disease-Free	N/A	N/A	68.4	Negative	Negative	N/A	56	wild-type	amplified	wild-type	wild-type	amplified	pathogenic mutant	wild-type	wild-type	pathogenic mutant	wild-type	wild-type	wild-type	wild-type	amplified	wild-type	wild-type
TCGA-B6-A0RH-01	YES	51	Invasive Breast Carcinoma	BLACK OR AFRICAN AMERICAN	NOT HISPANIC OR LATINO	Female	Stage 2	Deceased	71.12	212.09	212.09	Positive	Positive	N/A	34	wild-type	wild-type	wild-type	wild-type	amplified	wild-type	wild-type	wild-type	pathogenic mutant	wild-type	wild-type	pathogenic mutant	wild-type	wild-type	wild-type	wild-type
TCGA-B6-A0RI-01	YES	44	Invasive Breast Carcinoma	WHITE	NOT HISPANIC OR LATINO	Female	Stage 3	Living but Tumor Recurred/Progressed	36.14	N/A	234.1	Positive	Positive	N/A	18	pathogenic mutant	wild-type	wild-type	wild-type	wild-type	wild-type	wild-type	wild-type	wild-type	wild-type	wild-type	wild-type	wild-type	wild-type	wild-type	wild-type
TCGA-B6-A0RN-01	YES	60	Invasive Breast Carcinoma	WHITE	NOT HISPANIC OR LATINO	Female	Stage 1	Living Disease-Free	N/A	N/A	263.07	Negative	Negative	N/A	28	wild-type	wild-type	wild-type	wild-type	wild-type	wild-type	wild-type	wild-type	pathogenic mutant	wild-type	wild-type	wild-type	wild-type	wild-type	wild-type	wild-type
TCGA-B6-A0RO-01	YES	71	Invasive Breast Carcinoma	WHITE	NOT HISPANIC OR LATINO	Female	Stage 3	Living Disease-Free	N/A	N/A	161.93	Positive	Positive	N/A	34	wild-type	wild-type	wild-type	wild-type	wild-type	wild-type	wild-type	wild-type	pathogenic mutant	wild-type	wild-type	wild-type	wild-type	wild-type	wild-type	wild-type
TCGA-B6-A0RP-01	YES	73	Invasive Breast Carcinoma	WHITE	NOT HISPANIC OR LATINO	Female	N/A	Deceased	91.56	102.69	102.69	Positive	Positive	N/A	20	wild-type	wild-type	wild-type	wild-type	wild-type	wild-type	mutant of unknown significance	wild-type	wild-type	wild-type	wild-type	wild-type	wild-type	wild-type	wild-type	wild-type
TCGA-B6-A0RQ-01	YES	68	Invasive Breast Carcinoma	WHITE	NOT HISPANIC OR LATINO	Female	Stage 2	Deceased	N/A	140.18	140.18	Positive	Positive	N/A	11	wild-type	wild-type	wild-type	pathogenic mutant	wild-type	wild-type	wild-type	wild-type	pathogenic mutant	wild-type	wild-type	wild-type	wild-type	wild-type	wild-type	wild-type
TCGA-B6-A0RT-01	YES	39	Invasive Breast Carcinoma	WHITE	NOT HISPANIC OR LATINO	Female	Stage 3	Living Disease-Free	N/A	N/A	89.39	Negative	Negative	N/A	31	wild-type	wild-type	wild-type	wild-type	wild-type	amplified	wild-type	wild-type	wild-type	wild-type	wild-type	pathogenic mutant	wild-type	amplified	wild-type	wild-type
TCGA-B6-A0RU-01	YES	40	Invasive Breast Carcinoma	WHITE	NOT HISPANIC OR LATINO	Female	Stage 1	Living but Tumor Recurred/Progressed	101.05	N/A	282.69	Negative	Negative	N/A	41	wild-type	wild-type	wild-type	wild-type	wild-type	wild-type	wild-type	wild-type	wild-type	deleted	wild-type	pathogenic mutant	wild-type	amplified	wild-type	wild-type
TCGA-B6-A0RV-01	YES	42	Invasive Breast Carcinoma	WHITE	NOT HISPANIC OR LATINO	Female	Stage 3	Living Disease-Free	N/A	N/A	169.38	Positive	Positive	N/A	35	wild-type	wild-type	wild-type	wild-type	wild-type	wild-type	wild-type	wild-type	wild-type	wild-type	wild-type	wild-type	wild-type	wild-type	wild-type	wild-type
TCGA-B6-A0WS-01	YES	58	Invasive Breast Carcinoma	BLACK OR AFRICAN AMERICAN	NOT HISPANIC OR LATINO	Female	N/A	Deceased	N/A	97.4	97.4	Positive	Positive	N/A	13	wild-type	wild-type	wild-type	wild-type	wild-type	pathogenic mutant	wild-type	wild-type	wild-type	wild-type	wild-type	wild-type	wild-type	wild-type	wild-type	wild-type
TCGA-B6-A0WT-01	YES	61	Invasive Breast Carcinoma	WHITE	NOT HISPANIC OR LATINO	Female	Stage 2	Living but Tumor Recurred/Progressed	126.87	N/A	188.53	Positive	Positive	N/A	17	wild-type	wild-type	wild-type	wild-type	wild-type	wild-type	wild-type	wild-type	wild-type	pathogenic mutant	wild-type	wild-type	wild-type	wild-type	wild-type	wild-type
TCGA-B6-A0WV-01	YES	67	Invasive Breast Carcinoma	WHITE	NOT HISPANIC OR LATINO	Female	Stage 2	Deceased	N/A	79.4	79.4	Positive	Positive	N/A	26	wild-type	wild-type	wild-type	wild-type	wild-type	pathogenic mutant	pathogenic mutant	wild-type	wild-type	wild-type	wild-type	wild-type	amplified	wild-type	wild-type	wild-type
TCGA-B6-A0WW-01	YES	58	Invasive Breast Carcinoma	BLACK OR AFRICAN AMERICAN	NOT HISPANIC OR LATINO	Female	N/A	Deceased	14.68	18.33	18.33	Positive	Positive	N/A	30	wild-type	wild-type	wild-type	wild-type	wild-type	wild-type	wild-type	wild-type	pathogenic mutant	pathogenic mutant	wild-type	wild-type	amplified	amplified	wild-type	wild-type
TCGA-B6-A0WX-01	YES	40	Invasive Breast Carcinoma	BLACK OR AFRICAN AMERICAN	NOT HISPANIC OR LATINO	Female	Stage 3	Deceased	18.5	20.99	20.99	Negative	Negative	N/A	24	wild-type	wild-type	wild-type	wild-type	wild-type	wild-type	wild-type	wild-type	wild-type	wild-type	wild-type	pathogenic mutant	wild-type	wild-type	wild-type	wild-type
TCGA-B6-A0WY-01	YES	40	Invasive Breast Carcinoma	WHITE	NOT HISPANIC OR LATINO	Female	Stage 3	Deceased	66.06	113.7	113.7	Positive	Negative	N/A	22	wild-type	wild-type	wild-type	wild-type	wild-type	wild-type	wild-type	wild-type	pathogenic mutant	wild-type	wild-type	wild-type	wild-type	amplified	wild-type	wild-type
TCGA-B6-A0WZ-01	YES	50	Invasive Breast Carcinoma	BLACK OR AFRICAN AMERICAN	NOT HISPANIC OR LATINO	Female	Stage 2	Living but Tumor Recurred/Progressed	168.1	N/A	206.7	Positive	Positive	N/A	40	pathogenic mutant	wild-type	wild-type	wild-type	wild-type	wild-type	wild-type	wild-type	wild-type	wild-type	wild-type	wild-type	wild-type	wild-type	wild-type	wild-type
TCGA-B6-A0X0-01	YES	54	Invasive Breast Carcinoma	WHITE	NOT HISPANIC OR LATINO	Female	Stage 1	Deceased	N/A	129.6	129.6	Positive	Positive	N/A	21	wild-type	wild-type	wild-type	wild-type	wild-type	pathogenic mutant	wild-type	wild-type	pathogenic mutant	wild-type	wild-type	wild-type	wild-type	wild-type	wild-type	wild-type
TCGA-B6-A0X4-01	YES	62	Invasive Breast Carcinoma	WHITE	NOT HISPANIC OR LATINO	Female	Stage 2	Deceased	23.52	28.25	28.25	Positive	Positive	N/A	20	wild-type	wild-type	wild-type	wild-type	wild-type	pathogenic mutant	pathogenic mutant	wild-type	wild-type	wild-type	wild-type	wild-type	wild-type	wild-type	wild-type	wild-type
TCGA-B6-A0X5-01	YES	61	Invasive Breast Carcinoma	BLACK OR AFRICAN AMERICAN	NOT HISPANIC OR LATINO	Female	Stage 2	Deceased	44.12	68.89	68.89	Positive	Positive	N/A	27	wild-type	wild-type	wild-type	wild-type	wild-type	wild-type	wild-type	wild-type	pathogenic mutant	wild-type	wild-type	wild-type	wild-type	amplified	wild-type	wild-type
TCGA-B6-A0X7-01	YES	62	Invasive Breast Carcinoma	WHITE	NOT HISPANIC OR LATINO	Female	N/A	Deceased	36.27	58.51	58.51	Positive	Positive	N/A	15	wild-type	wild-type	wild-type	wild-type	wild-type	wild-type	wild-type	wild-type	pathogenic mutant	wild-type	wild-type	wild-type	wild-type	wild-type	wild-type	wild-type
TCGA-B6-A1KC-01	YES	67	Invasive Breast Carcinoma	WHITE	NOT HISPANIC OR LATINO	Female	Stage 2	Living Disease-Free	N/A	N/A	43.56	Positive	Negative	Negative	27	wild-type	wild-type	wild-type	wild-type	wild-type	wild-type	wild-type	wild-type	wild-type	wild-type	wild-type	wild-type	wild-type	wild-type	wild-type	wild-type
TCGA-B6-A1KF-01	YES	68	Invasive Breast Carcinoma	WHITE	NOT HISPANIC OR LATINO	Female	Stage 2	Living Disease-Free	N/A	N/A	101.45	Negative	Negative	Negative	44	wild-type	wild-type	wild-type	wild-type	amplified	amplified	wild-type	wild-type	wild-type	wild-type	wild-type	pathogenic mutant	wild-type	wild-type	wild-type	wild-type
TCGA-B6-A1KI-01	YES	63	Invasive Breast Carcinoma	WHITE	NOT HISPANIC OR LATINO	Female	Stage 1	Living Disease-Free	N/A	N/A	73.46	Positive	Positive	Negative	17	wild-type	wild-type	wild-type	wild-type	wild-type	wild-type	wild-type	pathogenic mutant	pathogenic mutant	wild-type	wild-type	wild-type	wild-type	wild-type	wild-type	wild-type
TCGA-B6-A1KN-01	YES	57	Invasive Breast Carcinoma	WHITE	NOT HISPANIC OR LATINO	Female	Stage 3	Living Disease-Free	N/A	N/A	139.06	Negative	Negative	N/A	60	wild-type	wild-type	wild-type	wild-type	amplified	wild-type	wild-type	wild-type	wild-type	wild-type	wild-type	pathogenic mutant	wild-type	amplified	wild-type	wild-type
TCGA-B6-A2IU-01	YES	62	Invasive Breast Carcinoma	WHITE	HISPANIC OR LATINO	Female	Stage 2	Living but Tumor Recurred/Progressed	138.76	N/A	170.04	Positive	Positive	N/A	37	wild-type	wild-type	wild-type	pathogenic mutant	wild-type	wild-type	wild-type	wild-type	wild-type	wild-type	wild-type	wild-type	wild-type	wild-type	wild-type	wild-type
TCGA-BH-A0AU-01	YES	45	Invasive Breast Carcinoma	WHITE	NOT HISPANIC OR LATINO	Female	Stage 2	Living Disease-Free	N/A	N/A	62.88	Positive	Positive	Positive	18	wild-type	wild-type	wild-type	wild-type	wild-type	wild-type	wild-type	wild-type	wild-type	wild-type	wild-type	wild-type	wild-type	wild-type	wild-type	wild-type
TCGA-BH-A0AV-01	YES	52	Invasive Breast Carcinoma	BLACK OR AFRICAN AMERICAN	N/A	Female	Stage 1	Living Disease-Free	N/A	N/A	59.79	Negative	Negative	Negative	54	wild-type	wild-type	wild-type	wild-type	wild-type	wild-type	wild-type	wild-type	wild-type	wild-type	wild-type	pathogenic mutant	wild-type	wild-type	wild-type	wild-type
TCGA-BH-A0AW-01	YES	56	Invasive Breast Carcinoma	WHITE	N/A	Female	Stage 2	Living Disease-Free	N/A	N/A	20.43	Positive	Negative	Positive	117	wild-type	deleted	wild-type	wild-type	amplified	wild-type	wild-type	wild-type	wild-type	wild-type	wild-type	pathogenic mutant	wild-type	wild-type	wild-type	wild-type
TCGA-BH-A0AY-01	YES	62	Invasive Breast Carcinoma	WHITE	N/A	Female	Stage 2	Living Disease-Free	N/A	N/A	25.53	Positive	Positive	Negative	46	wild-type	wild-type	wild-type	wild-type	wild-type	wild-type	wild-type	wild-type	wild-type	wild-type	wild-type	wild-type	wild-type	wild-type	wild-type	wild-type
TCGA-BH-A0AZ-01	YES	47	Invasive Breast Carcinoma	WHITE	NOT HISPANIC OR LATINO	Female	Stage 3	Living Disease-Free	N/A	N/A	63.04	Positive	Positive	Negative	47	wild-type	wild-type	wild-type	wild-type	wild-type	pathogenic mutant	wild-type	wild-type	wild-type	wild-type	wild-type	wild-type	wild-type	wild-type	wild-type	wild-type
TCGA-BH-A0B0-01	YES	56	Invasive Breast Carcinoma	BLACK OR AFRICAN AMERICAN	N/A	Female	Stage 1	Living Disease-Free	N/A	N/A	81.37	Positive	Positive	Negative	39	wild-type	wild-type	wild-type	wild-type	wild-type	wild-type	wild-type	wild-type	pathogenic mutant	wild-type	wild-type	pathogenic mutant	wild-type	wild-type	wild-type	wild-type
TCGA-BH-A0B3-01	YES	53	Invasive Breast Carcinoma	WHITE	N/A	Female	Stage 2	Living Disease-Free	N/A	N/A	39.52	Negative	Negative	Negative	35	wild-type	wild-type	wild-type	wild-type	wild-type	amplified	wild-type	deleted	wild-type	deleted	amplified	pathogenic mutant	wild-type	amplified	wild-type	wild-type
TCGA-BH-A0B4-01	YES	65	Invasive Breast Carcinoma	WHITE	N/A	Male	Stage 3	Living Disease-Free	N/A	N/A	39.13	Positive	Positive	Positive	54	wild-type	wild-type	wild-type	wild-type	wild-type	wild-type	wild-type	wild-type	wild-type	wild-type	wild-type	wild-type	wild-type	amplified	wild-type	wild-type
TCGA-BH-A0B5-01	YES	40	Invasive Breast Carcinoma	WHITE	NOT HISPANIC OR LATINO	Female	Stage 3	Living Disease-Free	N/A	N/A	70.17	Positive	Positive	Negative	57	wild-type	wild-type	wild-type	wild-type	wild-type	wild-type	wild-type	wild-type	pathogenic mutant	wild-type	wild-type	wild-type	wild-type	wild-type	wild-type	wild-type
TCGA-BH-A0B6-01	YES	47	Invasive Breast Carcinoma	WHITE	NOT HISPANIC OR LATINO	Female	Stage 1	Living Disease-Free	N/A	N/A	81.57	Positive	Positive	Positive	589	wild-type	wild-type	wild-type	wild-type	deleted	wild-type	wild-type	wild-type	pathogenic mutant	wild-type	wild-type	wild-type	wild-type	wild-type	wild-type	wild-type
TCGA-BH-A0B7-01	YES	42	Invasive Breast Carcinoma	WHITE	NOT HISPANIC OR LATINO	Female	Stage 2	Living Disease-Free	N/A	N/A	84.07	Positive	Positive	Positive	25	wild-type	wild-type	wild-type	wild-type	amplified	wild-type	wild-type	wild-type	wild-type	wild-type	wild-type	pathogenic mutant	wild-type	amplified	amplified	wild-type
TCGA-BH-A0B9-01	YES	44	Invasive Breast Carcinoma	WHITE	N/A	Female	Stage 1	Living Disease-Free	N/A	N/A	51.64	Negative	Negative	Negative	36	wild-type	wild-type	wild-type	wild-type	wild-type	wild-type	wild-type	wild-type	wild-type	wild-type	wild-type	pathogenic mutant	wild-type	wild-type	wild-type	wild-type
TCGA-BH-A0BA-01	YES	51	Invasive Breast Carcinoma	WHITE	N/A	Female	Stage 3	Living Disease-Free	N/A	N/A	37.19	Positive	Positive	Negative	29	wild-type	wild-type	wild-type	mutant of unknown significance	wild-type	wild-type	wild-type	wild-type	pathogenic mutant	wild-type	wild-type	wild-type	wild-type	wild-type	wild-type	wild-type
TCGA-BH-A0BC-01	YES	60	Invasive Breast Carcinoma	WHITE	N/A	Female	Stage 3	Living Disease-Free	N/A	N/A	32	Positive	Positive	Negative	26	wild-type	wild-type	wild-type	wild-type	wild-type	wild-type	wild-type	wild-type	pathogenic mutant	wild-type	wild-type	pathogenic mutant	amplified	wild-type	wild-type	wild-type
TCGA-BH-A0BD-01	YES	47	Invasive Breast Carcinoma	WHITE	N/A	Female	Stage 2	Living Disease-Free	N/A	N/A	18.2	Positive	Positive	Negative	17	wild-type	wild-type	wild-type	wild-type	wild-type	wild-type	wild-type	wild-type	pathogenic mutant	wild-type	wild-type	wild-type	amplified	wild-type	wild-type	wild-type
TCGA-BH-A0BF-01	YES	56	Invasive Breast Carcinoma	WHITE	NOT HISPANIC OR LATINO	Female	Stage 2	Deceased	N/A	43.5	43.5	Positive	Positive	Negative	25	wild-type	wild-type	wild-type	wild-type	wild-type	wild-type	wild-type	wild-type	pathogenic mutant	wild-type	wild-type	pathogenic mutant	wild-type	wild-type	pathogenic mutant	wild-type
TCGA-BH-A0BG-01	YES	73	Invasive Breast Carcinoma	WHITE	NOT HISPANIC OR LATINO	Female	Stage 1	Living Disease-Free	N/A	N/A	61.47	Negative	Negative	Negative	34	wild-type	wild-type	wild-type	wild-type	wild-type	wild-type	deleted	wild-type	wild-type	wild-type	wild-type	pathogenic mutant	wild-type	amplified	wild-type	wild-type
TCGA-BH-A0BJ-01	YES	41	Invasive Breast Carcinoma	WHITE	N/A	Female	Stage 2	Living Disease-Free	N/A	N/A	21.68	Positive	Positive	Negative	29	wild-type	wild-type	wild-type	wild-type	wild-type	wild-type	wild-type	wild-type	pathogenic mutant	wild-type	wild-type	wild-type	wild-type	wild-type	wild-type	wild-type
TCGA-BH-A0BL-01	YES	35	Invasive Breast Carcinoma	WHITE	NOT HISPANIC OR LATINO	Female	Stage 1	Living Disease-Free	N/A	N/A	74.84	Negative	Negative	Negative	59	deleted	wild-type	wild-type	wild-type	wild-type	amplified	wild-type	wild-type	wild-type	wild-type	wild-type	pathogenic mutant	wild-type	wild-type	wild-type	wild-type
TCGA-BH-A0BM-01	YES	54	Invasive Breast Carcinoma	WHITE	N/A	Female	Stage 2	Living Disease-Free	N/A	N/A	61.63	Positive	Negative	Negative	30	wild-type	wild-type	wild-type	wild-type	wild-type	wild-type	wild-type	wild-type	pathogenic mutant	wild-type	wild-type	wild-type	wild-type	wild-type	wild-type	wild-type
TCGA-BH-A0BO-01	YES	54	Invasive Breast Carcinoma	WHITE	NOT HISPANIC OR LATINO	Female	Stage 1	Living Disease-Free	N/A	N/A	72.17	Positive	Positive	Negative	23	wild-type	wild-type	wild-type	wild-type	wild-type	wild-type	wild-type	pathogenic mutant	pathogenic mutant	wild-type	wild-type	wild-type	wild-type	wild-type	wild-type	wild-type
TCGA-BH-A0BP-01	YES	76	Invasive Breast Carcinoma	WHITE	NOT HISPANIC OR LATINO	Female	Stage 1	Deceased	N/A	75.43	75.43	Positive	Positive	Negative	118	wild-type	wild-type	wild-type	wild-type	wild-type	wild-type	wild-type	wild-type	wild-type	wild-type	wild-type	pathogenic mutant	mutant of unknown significance	wild-type	wild-type	wild-type
TCGA-BH-A0BQ-01	YES	39	Invasive Breast Carcinoma	WHITE	NOT HISPANIC OR LATINO	Female	Stage 1	Living but Tumor Recurred/Progressed	56.14	N/A	74.08	Positive	Positive	Positive	19	wild-type	wild-type	wild-type	wild-type	wild-type	pathogenic mutant	wild-type	wild-type	pathogenic mutant	wild-type	wild-type	wild-type	wild-type	wild-type	wild-type	wild-type
TCGA-BH-A0BR-01	YES	59	Invasive Breast Carcinoma	WHITE	NOT HISPANIC OR LATINO	Female	Stage 1	Living Disease-Free	N/A	N/A	76.54	Positive	Positive	Negative	60	pathogenic mutant	wild-type	wild-type	wild-type	wild-type	pathogenic mutant	wild-type	wild-type	amplified	wild-type	wild-type	pathogenic mutant	amplified	wild-type	wild-type	wild-type
TCGA-BH-A0BS-01	YES	55	Invasive Breast Carcinoma	WHITE	NOT HISPANIC OR LATINO	Female	Stage 3	Living Disease-Free	N/A	N/A	85.81	Positive	Positive	Negative	12	pathogenic mutant	wild-type	wild-type	wild-type	wild-type	pathogenic mutant	wild-type	wild-type	wild-type	wild-type	wild-type	wild-type	wild-type	wild-type	wild-type	wild-type
TCGA-BH-A0BV-01	YES	78	Invasive Breast Carcinoma	WHITE	N/A	Female	Stage 2	Living Disease-Free	N/A	N/A	49.9	Positive	Positive	Negative	29	wild-type	wild-type	wild-type	wild-type	wild-type	wild-type	wild-type	wild-type	pathogenic mutant	wild-type	wild-type	wild-type	amplified	wild-type	wild-type	wild-type
TCGA-BH-A0BW-01	YES	71	Invasive Breast Carcinoma	BLACK OR AFRICAN AMERICAN	NOT HISPANIC OR LATINO	Female	Stage 1	Living Disease-Free	N/A	N/A	77.89	Negative	Negative	Negative	82	wild-type	amplified	deleted	amplified	amplified	amplified	mutant of unknown significance	wild-type	wild-type	deleted	pathogenic mutant	wild-type	wild-type	amplified	wild-type	wild-type
TCGA-BH-A0BZ-01	YES	59	Invasive Breast Carcinoma	WHITE	NOT HISPANIC OR LATINO	Female	Stage 3	Living Disease-Free	N/A	N/A	74.08	Positive	Positive	Negative	205	wild-type	wild-type	wild-type	wild-type	wild-type	wild-type	wild-type	wild-type	wild-type	wild-type	wild-type	wild-type	wild-type	wild-type	wild-type	wild-type
TCGA-BH-A0C0-01	YES	62	Invasive Breast Carcinoma	WHITE	N/A	Female	Stage 2	Living Disease-Free	N/A	N/A	41.72	Positive	Positive	Positive	85	wild-type	deleted	wild-type	pathogenic mutant	wild-type	wild-type	wild-type	wild-type	wild-type	wild-type	wild-type	pathogenic mutant	wild-type	amplified	wild-type	wild-type
TCGA-BH-A0C1-01	YES	61	Invasive Breast Carcinoma	WHITE	NOT HISPANIC OR LATINO	Female	Stage 3	Deceased	36.89	46.35	46.35	Positive	Positive	Negative	26	wild-type	wild-type	wild-type	pathogenic mutant	pathogenic mutant	wild-type	wild-type	wild-type	wild-type	wild-type	wild-type	wild-type	wild-type	wild-type	wild-type	wild-type
TCGA-BH-A0C3-01	YES	47	Invasive Breast Carcinoma	WHITE	N/A	Female	Stage 1	Living but Tumor Recurred/Progressed	87.84	N/A	88.99	Positive	Negative	Negative	11	wild-type	wild-type	wild-type	wild-type	wild-type	wild-type	wild-type	wild-type	wild-type	wild-type	wild-type	pathogenic mutant	amplified	wild-type	wild-type	wild-type
TCGA-BH-A0C7-01	YES	48	Invasive Breast Carcinoma	WHITE	NOT HISPANIC OR LATINO	Female	Stage 2	Living Disease-Free	N/A	N/A	90.9	Positive	Negative	Positive	35	wild-type	wild-type	wild-type	wild-type	wild-type	pathogenic mutant	wild-type	wild-type	wild-type	wild-type	pathogenic mutant	wild-type	wild-type	wild-type	wild-type	wild-type
TCGA-BH-A0DD-01	YES	58	Invasive Breast Carcinoma	WHITE	N/A	Male	Stage 2	Living Disease-Free	N/A	N/A	81.67	Positive	Positive	Positive	17	wild-type	wild-type	wild-type	wild-type	amplified	wild-type	wild-type	wild-type	wild-type	wild-type	wild-type	wild-type	amplified	amplified	wild-type	wild-type
TCGA-BH-A0DE-01	YES	62	Invasive Breast Carcinoma	WHITE	NOT HISPANIC OR LATINO	Female	Stage 2	Living Disease-Free	N/A	N/A	77.92	Positive	Positive	Negative	25	wild-type	wild-type	wild-type	wild-type	wild-type	wild-type	pathogenic mutant	wild-type	pathogenic mutant	wild-type	wild-type	wild-type	wild-type	wild-type	wild-type	wild-type
TCGA-BH-A0DG-01	YES	30	Invasive Breast Carcinoma	BLACK OR AFRICAN AMERICAN	NOT HISPANIC OR LATINO	Female	Stage 2	Living Disease-Free	N/A	N/A	67.05	Positive	Negative	Negative	30	wild-type	wild-type	wild-type	wild-type	wild-type	pathogenic mutant	wild-type	wild-type	wild-type	wild-type	wild-type	wild-type	wild-type	wild-type	wild-type	wild-type
TCGA-BH-A0DH-01	YES	63	Invasive Breast Carcinoma	WHITE	N/A	Female	Stage 2	Living Disease-Free	N/A	N/A	37.98	Positive	Positive	Negative	37	wild-type	wild-type	wild-type	wild-type	wild-type	wild-type	wild-type	wild-type	wild-type	wild-type	wild-type	wild-type	wild-type	wild-type	wild-type	wild-type
TCGA-BH-A0DI-01	YES	63	Invasive Breast Carcinoma	WHITE	NOT HISPANIC OR LATINO	Female	Stage 2	Living Disease-Free	N/A	N/A	29.96	Positive	Positive	Negative	28	wild-type	wild-type	wild-type	wild-type	wild-type	wild-type	wild-type	wild-type	amplified	wild-type	wild-type	pathogenic mutant	amplified	wild-type	wild-type	wild-type
TCGA-BH-A0DK-01	YES	49	Invasive Breast Carcinoma	WHITE	N/A	Female	Stage 2	Living Disease-Free	N/A	N/A	13.9	Positive	Positive	Negative	79	wild-type	wild-type	wild-type	wild-type	wild-type	pathogenic mutant	wild-type	wild-type	pathogenic mutant	wild-type	wild-type	wild-type	wild-type	wild-type	wild-type	wild-type
TCGA-BH-A0DL-01	YES	64	Invasive Breast Carcinoma	WHITE	NOT HISPANIC OR LATINO	Female	Stage 2	Living Disease-Free	N/A	N/A	78.22	Positive	Negative	Negative	40	wild-type	wild-type	wild-type	wild-type	wild-type	wild-type	wild-type	wild-type	pathogenic mutant	wild-type	deleted	pathogenic mutant	amplified	wild-type	wild-type	wild-type
TCGA-BH-A0DO-01	YES	78	Invasive Breast Carcinoma	WHITE	NOT HISPANIC OR LATINO	Female	Stage 1	Living Disease-Free	N/A	N/A	54.01	Positive	Positive	Negative	14	wild-type	wild-type	wild-type	wild-type	wild-type	wild-type	wild-type	wild-type	pathogenic mutant	wild-type	wild-type	wild-type	wild-type	wild-type	wild-type	wild-type
TCGA-BH-A0DP-01	YES	60	Invasive Breast Carcinoma	WHITE	N/A	Female	Stage 2	Living Disease-Free	N/A	N/A	15.64	Positive	Positive	Negative	36	wild-type	wild-type	wild-type	wild-type	wild-type	wild-type	wild-type	wild-type	pathogenic mutant	wild-type	wild-type	wild-type	wild-type	wild-type	wild-type	wild-type
TCGA-BH-A0DQ-01	YES	42	Invasive Breast Carcinoma	WHITE	N/A	Female	Stage 2	Living Disease-Free	N/A	N/A	3.22	Positive	Positive	Negative	28	wild-type	wild-type	wild-type	wild-type	wild-type	wild-type	wild-type	wild-type	wild-type	wild-type	wild-type	wild-type	wild-type	wild-type	wild-type	wild-type
TCGA-BH-A0DS-01	YES	71	Invasive Breast Carcinoma	WHITE	N/A	Female	Stage 3	Living Disease-Free	N/A	N/A	2.56	Positive	Positive	Negative	34	wild-type	pathogenic mutant	wild-type	wild-type	wild-type	wild-type	wild-type	wild-type	wild-type	wild-type	wild-type	wild-type	wild-type	amplified	wild-type	wild-type
TCGA-BH-A0DT-01	YES	41	Invasive Breast Carcinoma	WHITE	N/A	Female	Stage 2	Living Disease-Free	N/A	N/A	78.94	Positive	Positive	Negative	13	wild-type	wild-type	wild-type	wild-type	wild-type	pathogenic mutant	wild-type	pathogenic mutant	pathogenic mutant	wild-type	wild-type	wild-type	wild-type	wild-type	wild-type	wild-type
TCGA-BH-A0DV-01	YES	54	Invasive Breast Carcinoma	WHITE	N/A	Female	Stage 3	Living Disease-Free	N/A	N/A	67.81	Positive	Positive	Negative	7	wild-type	wild-type	wild-type	wild-type	wild-type	wild-type	pathogenic mutant	pathogenic mutant	pathogenic mutant	wild-type	wild-type	wild-type	wild-type	wild-type	wild-type	wild-type
TCGA-BH-A0DX-01	YES	62	Invasive Breast Carcinoma	WHITE	NOT HISPANIC OR LATINO	Female	Stage 1	Living Disease-Free	N/A	N/A	70.83	Positive	Positive	Negative	55	wild-type	wild-type	wild-type	wild-type	wild-type	wild-type	wild-type	wild-type	pathogenic mutant	wild-type	wild-type	wild-type	wild-type	wild-type	wild-type	wild-type
TCGA-BH-A0DZ-01	YES	43	Invasive Breast Carcinoma	WHITE	N/A	Female	Stage 2	Living Disease-Free	N/A	N/A	16.26	Positive	Positive	Positive	197	wild-type	wild-type	wild-type	wild-type	amplified	wild-type	wild-type	mutant of unknown significance	wild-type	wild-type	wild-type	pathogenic mutant	amplified	wild-type	wild-type	wild-type
TCGA-BH-A0E0-01	YES	38	Invasive Breast Carcinoma	WHITE	N/A	Female	Stage 3	Living Disease-Free	N/A	N/A	4.4	Negative	Negative	Negative	32	wild-type	wild-type	wild-type	wild-type	wild-type	wild-type	wild-type	wild-type	wild-type	wild-type	wild-type	pathogenic mutant	wild-type	wild-type	wild-type	wild-type
TCGA-BH-A0E1-01	YES	52	Invasive Breast Carcinoma	WHITE	N/A	Female	Stage 2	Living Disease-Free	N/A	N/A	15.67	Positive	Positive	Negative	27	wild-type	wild-type	wild-type	wild-type	wild-type	wild-type	wild-type	wild-type	wild-type	wild-type	wild-type	wild-type	wild-type	wild-type	wild-type	wild-type
TCGA-BH-A0E2-01	YES	49	Invasive Breast Carcinoma	BLACK OR AFRICAN AMERICAN	N/A	Female	Stage 3	Living Disease-Free	N/A	N/A	14.29	Positive	Positive	Negative	33	wild-type	wild-type	wild-type	wild-type	wild-type	pathogenic mutant	wild-type	wild-type	wild-type	wild-type	wild-type	wild-type	wild-type	wild-type	wild-type	wild-type
TCGA-BH-A0E6-01	YES	69	Invasive Breast Carcinoma	WHITE	N/A	Female	Stage 1	Living Disease-Free	N/A	N/A	9.63	Negative	Negative	Negative	49	wild-type	wild-type	wild-type	wild-type	wild-type	wild-type	wild-type	wild-type	wild-type	wild-type	deleted	pathogenic mutant	wild-type	wild-type	wild-type	wild-type
TCGA-BH-A0E7-01	YES	79	Invasive Breast Carcinoma	WHITE	N/A	Female	Stage 2	Living Disease-Free	N/A	N/A	44.78	Positive	Positive	Negative	39	wild-type	wild-type	wild-type	wild-type	wild-type	wild-type	wild-type	pathogenic mutant	wild-type	wild-type	wild-type	wild-type	wild-type	wild-type	wild-type	wild-type
TCGA-BH-A0E9-01	YES	53	Invasive Breast Carcinoma	WHITE	N/A	Female	Stage 2	Living Disease-Free	N/A	N/A	81.77	Positive	Positive	Negative	17	wild-type	wild-type	wild-type	pathogenic mutant	wild-type	wild-type	wild-type	wild-type	wild-type	pathogenic mutant	wild-type	wild-type	wild-type	wild-type	wild-type	wild-type
TCGA-BH-A0EA-01	YES	72	Invasive Breast Carcinoma	WHITE	NOT HISPANIC OR LATINO	Female	Stage 2	Deceased	N/A	32.56	32.56	Positive	Positive	Negative	21	wild-type	wild-type	wild-type	wild-type	wild-type	pathogenic mutant	wild-type	wild-type	pathogenic mutant	wild-type	wild-type	wild-type	wild-type	wild-type	wild-type	wild-type
TCGA-BH-A0EE-01	YES	68	Invasive Breast Carcinoma	WHITE	N/A	Female	Stage 2	Living Disease-Free	N/A	N/A	30.98	Negative	Negative	Positive	79	wild-type	wild-type	wild-type	wild-type	amplified	wild-type	wild-type	wild-type	mutant of unknown significance	wild-type	deleted	pathogenic mutant	wild-type	wild-type	wild-type	wild-type
TCGA-BH-A0EI-01	YES	51	Invasive Breast Carcinoma	WHITE	NOT HISPANIC OR LATINO	Female	Stage 2	Living Disease-Free	N/A	N/A	63.27	Positive	Positive	Negative	15	wild-type	wild-type	wild-type	wild-type	wild-type	wild-type	wild-type	wild-type	wild-type	wild-type	wild-type	wild-type	wild-type	wild-type	wild-type	wild-type
TCGA-BH-A0GY-01	YES	67	Invasive Breast Carcinoma	WHITE	N/A	Female	Stage 2	Living Disease-Free	N/A	N/A	30.32	Positive	Positive	Negative	38	wild-type	wild-type	wild-type	wild-type	wild-type	wild-type	wild-type	wild-type	pathogenic mutant	wild-type	wild-type	pathogenic mutant	wild-type	amplified	wild-type	wild-type
TCGA-BH-A0GZ-01	YES	62	Invasive Breast Carcinoma	WHITE	N/A	Female	Stage 2	Living Disease-Free	N/A	N/A	10.78	Positive	Positive	Negative	28	wild-type	wild-type	amplified	wild-type	wild-type	wild-type	wild-type	wild-type	wild-type	pathogenic mutant	wild-type	wild-type	amplified	wild-type	wild-type	wild-type
TCGA-BH-A0H0-01	YES	69	Invasive Breast Carcinoma	WHITE	N/A	Female	Stage 1	Living Disease-Free	N/A	N/A	15.14	Positive	Positive	Negative	16	wild-type	wild-type	wild-type	wild-type	wild-type	wild-type	wild-type	wild-type	wild-type	wild-type	wild-type	wild-type	wild-type	wild-type	wild-type	wild-type
TCGA-BH-A0H3-01	YES	46	Invasive Breast Carcinoma	WHITE	NOT HISPANIC OR LATINO	Female	Stage 1	Living Disease-Free	N/A	N/A	63.34	Positive	Positive	Negative	17	wild-type	wild-type	wild-type	wild-type	wild-type	pathogenic mutant	wild-type	wild-type	pathogenic mutant	wild-type	wild-type	wild-type	wild-type	wild-type	wild-type	wild-type
TCGA-BH-A0H5-01	YES	45	Invasive Breast Carcinoma	WHITE	NOT HISPANIC OR LATINO	Female	Stage 1	Living Disease-Free	N/A	N/A	53.22	Positive	Positive	Negative	40	wild-type	wild-type	wild-type	wild-type	wild-type	pathogenic mutant	wild-type	wild-type	wild-type	pathogenic mutant	wild-type	wild-type	wild-type	wild-type	mutant of unknown significance	wild-type
TCGA-BH-A0H6-01	YES	82	Invasive Breast Carcinoma	WHITE	N/A	Female	Stage 1	Living Disease-Free	N/A	N/A	24.54	Positive	Positive	Negative	14	wild-type	wild-type	wild-type	wild-type	wild-type	wild-type	wild-type	pathogenic mutant	wild-type	wild-type	wild-type	wild-type	wild-type	wild-type	wild-type	wild-type
TCGA-BH-A0H7-01	YES	65	Invasive Breast Carcinoma	WHITE	N/A	Female	Stage 3	Living Disease-Free	N/A	N/A	23.06	Positive	Positive	Negative	57	wild-type	wild-type	wild-type	wild-type	wild-type	wild-type	wild-type	wild-type	wild-type	wild-type	wild-type	pathogenic mutant	wild-type	wild-type	wild-type	wild-type
TCGA-BH-A0H9-01	YES	69	Invasive Breast Carcinoma	WHITE	N/A	Female	Stage 2	Living Disease-Free	N/A	N/A	40.97	Positive	Positive	Negative	38	wild-type	wild-type	wild-type	wild-type	wild-type	wild-type	wild-type	wild-type	pathogenic mutant	wild-type	wild-type	wild-type	wild-type	amplified	wild-type	wild-type
TCGA-BH-A0HA-01	YES	31	Invasive Breast Carcinoma	WHITE	NOT HISPANIC OR LATINO	Female	Stage 1	Living Disease-Free	N/A	N/A	52.92	Positive	Positive	Negative	257	wild-type	wild-type	wild-type	wild-type	wild-type	wild-type	wild-type	wild-type	pathogenic mutant	wild-type	wild-type	wild-type	wild-type	wild-type	wild-type	wild-type
TCGA-BH-A0HB-01	YES	55	Invasive Breast Carcinoma	WHITE	N/A	Female	Stage 1	Living Disease-Free	N/A	N/A	26.48	Positive	Positive	Negative	30	wild-type	wild-type	wild-type	wild-type	wild-type	wild-type	wild-type	wild-type	wild-type	wild-type	wild-type	wild-type	wild-type	wild-type	wild-type	wild-type
TCGA-BH-A0HI-01	YES	78	Invasive Breast Carcinoma	WHITE	N/A	Female	Stage 1	Living Disease-Free	N/A	N/A	20.37	Positive	Positive	Negative	27	wild-type	wild-type	wild-type	wild-type	wild-type	wild-type	wild-type	wild-type	pathogenic mutant	wild-type	mutant of unknown significance	wild-type	wild-type	wild-type	wild-type	wild-type
TCGA-BH-A0HK-01	YES	81	Invasive Breast Carcinoma	WHITE	N/A	Female	Stage 2	Living Disease-Free	N/A	N/A	5.85	Positive	Negative	Negative	90	wild-type	wild-type	wild-type	wild-type	wild-type	wild-type	wild-type	wild-type	wild-type	wild-type	wild-type	wild-type	amplified	wild-type	wild-type	wild-type
TCGA-BH-A0HO-01	YES	48	Invasive Breast Carcinoma	WHITE	N/A	Female	Stage 2	Living Disease-Free	N/A	N/A	2.5	Positive	Positive	Negative	19	wild-type	wild-type	wild-type	wild-type	wild-type	wild-type	wild-type	wild-type	wild-type	wild-type	wild-type	wild-type	wild-type	wild-type	wild-type	wild-type
TCGA-BH-A0HP-01	YES	65	Invasive Breast Carcinoma	WHITE	N/A	Female	Stage 3	Living Disease-Free	N/A	N/A	13.6	Positive	Negative	Negative	216	wild-type	wild-type	wild-type	pathogenic mutant	wild-type	pathogenic mutant	wild-type	wild-type	wild-type	pathogenic mutant	wild-type	wild-type	wild-type	wild-type	wild-type	wild-type
TCGA-BH-A0HQ-01	YES	56	Invasive Breast Carcinoma	WHITE	N/A	Female	Stage 2	Living Disease-Free	N/A	N/A	36.83	Positive	Positive	Negative	30	wild-type	wild-type	wild-type	wild-type	wild-type	wild-type	pathogenic mutant	pathogenic mutant	wild-type	amplified	wild-type	wild-type	wild-type	wild-type	wild-type	wild-type
TCGA-BH-A0HU-01	YES	52	Invasive Breast Carcinoma	WHITE	N/A	Female	Stage 1	Living Disease-Free	N/A	N/A	12.88	Positive	Positive	Negative	35	wild-type	wild-type	wild-type	wild-type	wild-type	wild-type	wild-type	wild-type	pathogenic mutant	wild-type	deleted	wild-type	wild-type	wild-type	wild-type	wild-type
TCGA-BH-A0HW-01	YES	62	Invasive Breast Carcinoma	ASIAN	N/A	Female	Stage 1	Living Disease-Free	N/A	N/A	51.28	Positive	Negative	Negative	33	wild-type	wild-type	wild-type	wild-type	wild-type	wild-type	wild-type	wild-type	wild-type	wild-type	wild-type	wild-type	wild-type	wild-type	wild-type	wild-type
TCGA-BH-A0HX-01	YES	54	Invasive Breast Carcinoma	WHITE	N/A	Female	Stage 2	Living Disease-Free	N/A	N/A	27.23	Positive	Positive	Negative	49	wild-type	wild-type	wild-type	wild-type	wild-type	wild-type	wild-type	wild-type	wild-type	wild-type	wild-type	pathogenic mutant	amplified	amplified	wild-type	wild-type
TCGA-BH-A0HY-01	YES	60	Invasive Breast Carcinoma	WHITE	NOT HISPANIC OR LATINO	Female	Stage 1	Living Disease-Free	N/A	N/A	50.76	Positive	Negative	Positive	47	amplified	wild-type	wild-type	wild-type	amplified	wild-type	wild-type	wild-type	wild-type	wild-type	wild-type	pathogenic mutant	amplified	wild-type	wild-type	wild-type
TCGA-BH-A0RX-01	YES	59	Invasive Breast Carcinoma	WHITE	N/A	Female	Stage 2	Living Disease-Free	N/A	N/A	5.58	Negative	Negative	Negative	23	wild-type	wild-type	wild-type	wild-type	wild-type	wild-type	wild-type	wild-type	wild-type	wild-type	wild-type	pathogenic mutant	wild-type	wild-type	wild-type	wild-type
TCGA-BH-A0W3-01	YES	58	Invasive Breast Carcinoma	WHITE	NOT HISPANIC OR LATINO	Female	Stage 2	Living Disease-Free	N/A	N/A	23.92	Positive	Positive	Negative	14	wild-type	wild-type	wild-type	wild-type	wild-type	wild-type	wild-type	wild-type	pathogenic mutant	wild-type	wild-type	wild-type	amplified	wild-type	wild-type	wild-type
TCGA-BH-A0W4-01	YES	46	Invasive Breast Carcinoma	WHITE	NOT HISPANIC OR LATINO	Female	Stage 2	Living Disease-Free	N/A	N/A	24.93	Positive	Positive	Negative	33	pathogenic mutant	wild-type	wild-type	wild-type	wild-type	wild-type	wild-type	wild-type	wild-type	wild-type	wild-type	wild-type	wild-type	wild-type	wild-type	wild-type
TCGA-BH-A0W5-01	YES	77	Invasive Breast Carcinoma	WHITE	NOT HISPANIC OR LATINO	Female	Stage 2	Living Disease-Free	N/A	N/A	42.31	Positive	Positive	Negative	21	wild-type	wild-type	wild-type	wild-type	wild-type	wild-type	wild-type	pathogenic mutant	pathogenic mutant	wild-type	wild-type	wild-type	wild-type	wild-type	wild-type	wild-type
TCGA-BH-A0W7-01	YES	49	Invasive Breast Carcinoma	WHITE	NOT HISPANIC OR LATINO	Female	Stage 1	Living Disease-Free	N/A	N/A	44.78	Positive	Positive	Negative	130	wild-type	wild-type	wild-type	wild-type	wild-type	wild-type	wild-type	wild-type	pathogenic mutant	wild-type	wild-type	wild-type	wild-type	wild-type	wild-type	wild-type
TCGA-BH-A0WA-01	YES	82	Invasive Breast Carcinoma	WHITE	NOT HISPANIC OR LATINO	Female	Stage 1	Living Disease-Free	N/A	N/A	23.03	Negative	Negative	Negative	77	wild-type	pathogenic mutant	wild-type	wild-type	wild-type	wild-type	wild-type	wild-type	wild-type	wild-type	wild-type	pathogenic mutant	wild-type	amplified	wild-type	wild-type
TCGA-BH-A18F-01	YES	50	Invasive Breast Carcinoma	WHITE	NOT HISPANIC OR LATINO	Female	Stage 2	Living Disease-Free	N/A	N/A	32.88	Positive	Positive	Negative	40	wild-type	wild-type	wild-type	pathogenic mutant	wild-type	wild-type	wild-type	wild-type	pathogenic mutant	wild-type	wild-type	wild-type	wild-type	wild-type	wild-type	wild-type
TCGA-BH-A18G-01	YES	81	Invasive Breast Carcinoma	WHITE	NOT HISPANIC OR LATINO	Female	Stage 1	Living Disease-Free	N/A	N/A	4.89	Negative	Negative	Negative	1128	wild-type	wild-type	wild-type	wild-type	wild-type	wild-type	wild-type	mutant of unknown significance	wild-type	wild-type	wild-type	wild-type	wild-type	wild-type	wild-type	wild-type
TCGA-BH-A18H-01	YES	63	Invasive Breast Carcinoma	WHITE	NOT HISPANIC OR LATINO	Female	Stage 1	Living Disease-Free	N/A	N/A	21.42	Positive	Positive	Positive	31	wild-type	wild-type	wild-type	wild-type	wild-type	wild-type	deleted	wild-type	pathogenic mutant	wild-type	wild-type	pathogenic mutant	wild-type	wild-type	wild-type	wild-type
TCGA-BH-A18I-01	YES	53	Invasive Breast Carcinoma	WHITE	NOT HISPANIC OR LATINO	Female	Stage 2	Living Disease-Free	N/A	N/A	35.91	Positive	Positive	Positive	25	wild-type	wild-type	wild-type	wild-type	wild-type	wild-type	wild-type	wild-type	pathogenic mutant	wild-type	wild-type	wild-type	amplified	wild-type	wild-type	wild-type
TCGA-BH-A18J-01	YES	56	Invasive Breast Carcinoma	WHITE	NOT HISPANIC OR LATINO	Female	Stage 4	Deceased	N/A	20.11	20.11	Positive	Positive	Negative	55	wild-type	wild-type	wild-type	wild-type	wild-type	wild-type	wild-type	wild-type	pathogenic mutant	wild-type	wild-type	wild-type	amplified	wild-type	wild-type	wild-type
TCGA-BH-A18L-01	YES	50	Invasive Breast Carcinoma	WHITE	NOT HISPANIC OR LATINO	Female	Stage 3	Deceased	N/A	26.64	26.64	Positive	Positive	Negative	31	wild-type	wild-type	wild-type	wild-type	wild-type	wild-type	wild-type	wild-type	wild-type	wild-type	wild-type	wild-type	wild-type	wild-type	wild-type	wild-type
TCGA-BH-A18M-01	YES	39	Invasive Breast Carcinoma	WHITE	NOT HISPANIC OR LATINO	Female	Stage 3	Deceased	N/A	72.5	72.5	Positive	Positive	Positive	14	wild-type	wild-type	wild-type	deleted	wild-type	wild-type	wild-type	pathogenic mutant	wild-type	wild-type	wild-type	wild-type	wild-type	amplified	wild-type	wild-type
TCGA-BH-A18N-01	YES	88	Invasive Breast Carcinoma	WHITE	NOT HISPANIC OR LATINO	Female	Stage 2	Deceased	N/A	37.71	37.71	Positive	Positive	Negative	30	wild-type	wild-type	wild-type	wild-type	wild-type	wild-type	pathogenic mutant	pathogenic mutant	wild-type	wild-type	wild-type	wild-type	wild-type	wild-type	wild-type	wild-type
TCGA-BH-A18P-01	YES	60	Invasive Breast Carcinoma	WHITE	N/A	Female	Stage 1	Deceased	N/A	30.26	30.26	Positive	Negative	Positive	238	wild-type	wild-type	wild-type	pathogenic mutant	pathogenic mutant	wild-type	mutant of unknown significance	pathogenic mutant	wild-type	wild-type	wild-type	wild-type	wild-type	wild-type	wild-type	wild-type
TCGA-BH-A18Q-01	YES	56	Invasive Breast Carcinoma	WHITE	NOT HISPANIC OR LATINO	Female	Stage 2	Deceased	N/A	55.58	55.58	Negative	Negative	Positive	65	wild-type	wild-type	wild-type	wild-type	wild-type	wild-type	deleted	wild-type	wild-type	wild-type	deleted	pathogenic mutant	wild-type	amplified	wild-type	wild-type
TCGA-BH-A18R-01	YES	50	Invasive Breast Carcinoma	WHITE	NOT HISPANIC OR LATINO	Female	Stage 2	Deceased	N/A	37.52	37.52	N/A	Negative	Positive	21	wild-type	deleted	wild-type	wild-type	amplified	wild-type	wild-type	wild-type	wild-type	wild-type	wild-type	wild-type	amplified	amplified	wild-type	wild-type
TCGA-BH-A18S-01	YES	79	Invasive Breast Carcinoma	WHITE	NOT HISPANIC OR LATINO	Female	Stage 1	Deceased	N/A	66	66	Positive	Positive	Negative	18	wild-type	wild-type	wild-type	wild-type	wild-type	wild-type	wild-type	wild-type	wild-type	wild-type	wild-type	wild-type	wild-type	wild-type	wild-type	wild-type
TCGA-BH-A18T-01	YES	70	Invasive Breast Carcinoma	WHITE	NOT HISPANIC OR LATINO	Female	Stage 2	Deceased	N/A	7.36	7.36	Negative	Negative	Positive	53	wild-type	wild-type	wild-type	wild-type	wild-type	wild-type	wild-type	wild-type	wild-type	deleted	wild-type	pathogenic mutant	amplified	amplified	wild-type	wild-type
TCGA-BH-A18U-01	YES	72	Invasive Breast Carcinoma	WHITE	NOT HISPANIC OR LATINO	Female	Stage 3	Deceased	N/A	51.35	51.35	Positive	Positive	Positive	73	wild-type	wild-type	wild-type	wild-type	amplified	wild-type	wild-type	wild-type	amplified	wild-type	wild-type	pathogenic mutant	wild-type	amplified	wild-type	wild-type
TCGA-BH-A18V-01	YES	48	Invasive Breast Carcinoma	WHITE	NOT HISPANIC OR LATINO	Female	Stage 2	Deceased	N/A	51.12	51.12	Negative	Negative	Negative	149	wild-type	wild-type	wild-type	wild-type	wild-type	wild-type	wild-type	wild-type	amplified	wild-type	wild-type	pathogenic mutant	amplified	amplified	wild-type	wild-type
TCGA-BH-A1EN-01	YES	78	Invasive Breast Carcinoma	WHITE	NOT HISPANIC OR LATINO	Female	Stage 2	Deceased	N/A	69.88	69.88	Negative	Negative	Positive	42	wild-type	wild-type	wild-type	wild-type	amplified	wild-type	wild-type	wild-type	wild-type	wild-type	wild-type	wild-type	wild-type	amplified	wild-type	wild-type
TCGA-BH-A1EO-01	YES	68	Invasive Breast Carcinoma	WHITE	NOT HISPANIC OR LATINO	Female	Stage 2	Deceased	N/A	91.92	91.92	Positive	Positive	Negative	33	wild-type	wild-type	wild-type	wild-type	wild-type	wild-type	wild-type	wild-type	wild-type	deleted	wild-type	wild-type	wild-type	wild-type	wild-type	wild-type
TCGA-BH-A1ES-01	YES	35	Invasive Breast Carcinoma	WHITE	NOT HISPANIC OR LATINO	Female	Stage 2	Deceased	N/A	113.73	113.73	Positive	Positive	Negative	NA	wild-type	wild-type	wild-type	wild-type	wild-type	wild-type	wild-type	wild-type	wild-type	wild-type	wild-type	wild-type	wild-type	wild-type	wild-type	wild-type
TCGA-BH-A1ET-01	YES	55	Invasive Breast Carcinoma	WHITE	NOT HISPANIC OR LATINO	Female	Stage 1	Deceased	N/A	82.79	82.79	Positive	Positive	Negative	20	wild-type	wild-type	wild-type	wild-type	wild-type	wild-type	wild-type	wild-type	pathogenic mutant	wild-type	wild-type	wild-type	wild-type	wild-type	wild-type	wild-type
TCGA-BH-A1EU-01	YES	83	Invasive Breast Carcinoma	WHITE	NOT HISPANIC OR LATINO	Female	Stage 1	Deceased	N/A	42.25	42.25	Positive	Positive	Negative	16	wild-type	wild-type	wild-type	wild-type	wild-type	wild-type	wild-type	wild-type	pathogenic mutant	wild-type	wild-type	wild-type	wild-type	wild-type	wild-type	wild-type
TCGA-BH-A1EV-01	YES	45	Invasive Breast Carcinoma	WHITE	NOT HISPANIC OR LATINO	Female	Stage 3	Deceased	N/A	11.99	11.99	Positive	Positive	Positive	76	wild-type	wild-type	amplified	wild-type	amplified	wild-type	wild-type	wild-type	wild-type	wild-type	wild-type	wild-type	wild-type	wild-type	wild-type	wild-type
TCGA-BH-A1EW-01	YES	38	Invasive Breast Carcinoma	WHITE	NOT HISPANIC OR LATINO	Female	Stage 2	Deceased	N/A	55.65	55.65	Negative	Negative	Negative	12	wild-type	wild-type	wild-type	wild-type	wild-type	wild-type	wild-type	wild-type	wild-type	wild-type	wild-type	wild-type	wild-type	wild-type	wild-type	wild-type
TCGA-BH-A1EX-01	YES	67	Invasive Breast Carcinoma	WHITE	NOT HISPANIC OR LATINO	Female	Stage 2	Deceased	N/A	49.54	49.54	Positive	Positive	Positive	20	wild-type	wild-type	wild-type	wild-type	wild-type	wild-type	wild-type	wild-type	wild-type	wild-type	wild-type	wild-type	wild-type	wild-type	deleted	mutant of unknown significance
TCGA-BH-A1EY-01	YES	79	Invasive Breast Carcinoma	WHITE	NOT HISPANIC OR LATINO	Female	Stage 2	Deceased	13.01	17.67	17.67	Positive	Positive	Negative	33	wild-type	wild-type	wild-type	wild-type	wild-type	wild-type	mutant of unknown significance	wild-type	wild-type	wild-type	wild-type	pathogenic mutant	wild-type	amplified	wild-type	wild-type
TCGA-BH-A1F0-01	YES	80	Invasive Breast Carcinoma	WHITE	NOT HISPANIC OR LATINO	Female	Stage 2	Deceased	N/A	25.79	25.79	Negative	N/A	Negative	26	wild-type	wild-type	wild-type	wild-type	wild-type	wild-type	wild-type	wild-type	wild-type	wild-type	wild-type	pathogenic mutant	wild-type	wild-type	wild-type	wild-type
TCGA-BH-A1F2-01	YES	53	Invasive Breast Carcinoma	WHITE	NOT HISPANIC OR LATINO	Female	Stage 3	Deceased	N/A	31.5	31.5	Positive	Positive	Positive	42	wild-type	wild-type	wild-type	wild-type	amplified	wild-type	wild-type	wild-type	wild-type	wild-type	wild-type	pathogenic mutant	wild-type	amplified	wild-type	wild-type
TCGA-BH-A1F5-01	YES	62	Invasive Breast Carcinoma	WHITE	NOT HISPANIC OR LATINO	Female	Stage 2	Deceased	N/A	89.09	89.09	Positive	Positive	Negative	28	wild-type	wild-type	wild-type	wild-type	wild-type	wild-type	wild-type	pathogenic mutant	wild-type	wild-type	wild-type	wild-type	wild-type	wild-type	wild-type	wild-type
TCGA-BH-A1F6-01	YES	51	Invasive Breast Carcinoma	WHITE	NOT HISPANIC OR LATINO	Female	N/A	Deceased	N/A	97.4	97.4	Negative	Negative	Negative	50	wild-type	wild-type	wild-type	wild-type	wild-type	wild-type	wild-type	wild-type	wild-type	wild-type	wild-type	pathogenic mutant	wild-type	wild-type	wild-type	wild-type
TCGA-BH-A1F8-01	YES	90	Invasive Breast Carcinoma	WHITE	NOT HISPANIC OR LATINO	Female	Stage 3	Deceased	N/A	25.07	25.07	Positive	Positive	Positive	117	wild-type	wild-type	wild-type	wild-type	wild-type	wild-type	wild-type	wild-type	pathogenic mutant	pathogenic mutant	wild-type	wild-type	wild-type	wild-type	wild-type	wild-type
TCGA-BH-A1FC-01	YES	78	Invasive Breast Carcinoma	BLACK OR AFRICAN AMERICAN	NOT HISPANIC OR LATINO	Female	Stage 2	Deceased	N/A	114.06	114.06	Negative	Negative	Negative	84	wild-type	wild-type	wild-type	wild-type	wild-type	wild-type	wild-type	wild-type	wild-type	wild-type	deleted	pathogenic mutant	wild-type	wild-type	wild-type	wild-type
TCGA-BH-A1FE-01	YES	31	Invasive Breast Carcinoma	WHITE	NOT HISPANIC OR LATINO	Female	Stage 2	Deceased	N/A	74.67	74.67	Positive	Positive	N/A	21	wild-type	wild-type	wild-type	wild-type	pathogenic mutant	wild-type	wild-type	wild-type	pathogenic mutant	wild-type	wild-type	pathogenic mutant	wild-type	amplified	wild-type	wild-type
TCGA-BH-A1FG-01	YES	88	Invasive Breast Carcinoma	WHITE	NOT HISPANIC OR LATINO	Female	Stage 1	Deceased	N/A	122.73	122.73	Positive	Positive	Negative	16	wild-type	wild-type	wild-type	wild-type	wild-type	wild-type	wild-type	pathogenic mutant	wild-type	wild-type	wild-type	wild-type	wild-type	amplified	wild-type	wild-type
TCGA-BH-A1FH-01	YES	47	Invasive Breast Carcinoma	WHITE	NOT HISPANIC OR LATINO	Female	Stage 4	Deceased	N/A	33.97	33.97	Positive	Negative	N/A	8	wild-type	wild-type	wild-type	wild-type	wild-type	pathogenic mutant	wild-type	wild-type	wild-type	wild-type	wild-type	pathogenic mutant	wild-type	wild-type	wild-type	wild-type
TCGA-BH-A1FJ-01	YES	66	Invasive Breast Carcinoma	WHITE	NOT HISPANIC OR LATINO	Female	Stage 3	Deceased	N/A	63.3	63.3	Negative	Positive	N/A	25	wild-type	wild-type	wild-type	wild-type	wild-type	wild-type	wild-type	wild-type	wild-type	wild-type	wild-type	wild-type	wild-type	wild-type	wild-type	wild-type
TCGA-BH-A1FL-01	YES	69	Invasive Breast Carcinoma	WHITE	NOT HISPANIC OR LATINO	Female	Stage 2	Deceased	N/A	54.96	54.96	Positive	Positive	N/A	25	wild-type	wild-type	wild-type	wild-type	wild-type	wild-type	wild-type	wild-type	wild-type	wild-type	wild-type	wild-type	wild-type	wild-type	wild-type	wild-type
TCGA-BH-A1FM-01	YES	44	Invasive Breast Carcinoma	WHITE	NOT HISPANIC OR LATINO	Female	Stage 3	Deceased	N/A	45.6	45.6	Positive	Negative	N/A	40	wild-type	wild-type	wild-type	wild-type	wild-type	pathogenic mutant	wild-type	wild-type	wild-type	wild-type	wild-type	wild-type	wild-type	wild-type	wild-type	wild-type
TCGA-BH-A1FN-01	YES	34	Invasive Breast Carcinoma	WHITE	NOT HISPANIC OR LATINO	Female	Stage 2	Deceased	N/A	72.01	72.01	Positive	Positive	N/A	92	wild-type	wild-type	wild-type	wild-type	wild-type	wild-type	wild-type	wild-type	wild-type	pathogenic mutant	pathogenic mutant	pathogenic mutant	wild-type	amplified	wild-type	wild-type
TCGA-BH-A1FR-01	YES	73	Invasive Breast Carcinoma	WHITE	NOT HISPANIC OR LATINO	Female	Stage 3	Deceased	N/A	53.94	53.94	Positive	Positive	N/A	20	wild-type	wild-type	wild-type	wild-type	wild-type	wild-type	wild-type	wild-type	wild-type	wild-type	wild-type	wild-type	wild-type	wild-type	wild-type	wild-type
TCGA-BH-A1FU-01	YES	44	Invasive Breast Carcinoma	WHITE	NOT HISPANIC OR LATINO	Female	Stage 1	Deceased	N/A	55.45	55.45	Negative	Negative	N/A	40	wild-type	deleted	wild-type	wild-type	amplified	wild-type	wild-type	wild-type	wild-type	wild-type	wild-type	pathogenic mutant	wild-type	amplified	wild-type	wild-type
TCGA-BH-A201-01	YES	64	Invasive Breast Carcinoma	WHITE	NOT HISPANIC OR LATINO	Female	Stage 1	Living Disease-Free	N/A	N/A	28.12	Positive	Positive	Negative	16	wild-type	wild-type	wild-type	wild-type	wild-type	wild-type	wild-type	wild-type	wild-type	wild-type	wild-type	wild-type	amplified	wild-type	wild-type	wild-type
TCGA-BH-A202-01	YES	60	Invasive Breast Carcinoma	WHITE	NOT HISPANIC OR LATINO	Female	Stage 2	Living Disease-Free	N/A	N/A	26.12	Positive	Positive	Positive	26	wild-type	wild-type	wild-type	wild-type	amplified	wild-type	wild-type	wild-type	pathogenic mutant	wild-type	pathogenic mutant	pathogenic mutant	wild-type	amplified	wild-type	wild-type
TCGA-BH-A203-01	YES	78	Invasive Breast Carcinoma	WHITE	NOT HISPANIC OR LATINO	Female	Stage 2	Deceased	N/A	38.57	38.57	N/A	N/A	N/A	54	wild-type	wild-type	wild-type	wild-type	wild-type	wild-type	wild-type	wild-type	pathogenic mutant	wild-type	wild-type	pathogenic mutant	wild-type	wild-type	wild-type	wild-type
TCGA-BH-A204-01	YES	80	Invasive Breast Carcinoma	WHITE	NOT HISPANIC OR LATINO	Female	Stage 2	Deceased	N/A	83.25	83.25	N/A	N/A	N/A	33	wild-type	wild-type	wild-type	wild-type	wild-type	wild-type	wild-type	wild-type	wild-type	wild-type	wild-type	wild-type	wild-type	wild-type	wild-type	wild-type
TCGA-BH-A208-01	YES	48	Invasive Breast Carcinoma	WHITE	NOT HISPANIC OR LATINO	Female	Stage 2	Deceased	N/A	57.79	57.79	N/A	N/A	N/A	51	amplified	wild-type	wild-type	wild-type	wild-type	wild-type	wild-type	wild-type	pathogenic mutant	wild-type	wild-type	pathogenic mutant	wild-type	wild-type	wild-type	wild-type
TCGA-BH-A209-01	YES	77	Invasive Breast Carcinoma	BLACK OR AFRICAN AMERICAN	NOT HISPANIC OR LATINO	Female	Stage 1	Deceased	N/A	130.06	130.06	Positive	Positive	N/A	75	wild-type	wild-type	amplified	pathogenic mutant	wild-type	wild-type	wild-type	wild-type	wild-type	wild-type	wild-type	wild-type	wild-type	amplified	wild-type	wild-type
TCGA-BH-A28O-01	YES	50	Invasive Breast Carcinoma	WHITE	NOT HISPANIC OR LATINO	Female	Stage 3	Living Disease-Free	N/A	N/A	36.79	Positive	Positive	Negative	18	wild-type	wild-type	wild-type	wild-type	wild-type	wild-type	wild-type	wild-type	wild-type	wild-type	wild-type	wild-type	wild-type	wild-type	wild-type	wild-type
TCGA-BH-A28Q-01	YES	46	Invasive Breast Carcinoma	WHITE	NOT HISPANIC OR LATINO	Female	Stage 2	Living Disease-Free	N/A	N/A	36.76	Positive	Positive	Negative	18	wild-type	wild-type	wild-type	pathogenic mutant	wild-type	wild-type	wild-type	wild-type	wild-type	wild-type	wild-type	wild-type	wild-type	wild-type	wild-type	wild-type
TCGA-BH-A42T-01	YES	75	Invasive Breast Carcinoma	BLACK OR AFRICAN AMERICAN	NOT HISPANIC OR LATINO	Female	Stage 2	Deceased	N/A	10.51	10.51	Positive	Positive	Positive	31	wild-type	amplified	wild-type	pathogenic mutant	amplified	wild-type	wild-type	wild-type	pathogenic mutant	wild-type	wild-type	wild-type	amplified	wild-type	wild-type	wild-type
TCGA-BH-A42U-01	YES	80	Invasive Breast Carcinoma	BLACK OR AFRICAN AMERICAN	NOT HISPANIC OR LATINO	Female	Stage 2	Living Disease-Free	N/A	N/A	110.51	Negative	Negative	Negative	9	wild-type	wild-type	wild-type	wild-type	wild-type	wild-type	wild-type	wild-type	wild-type	wild-type	wild-type	wild-type	wild-type	wild-type	wild-type	wild-type
TCGA-BH-A42V-01	YES	41	Invasive Breast Carcinoma	BLACK OR AFRICAN AMERICAN	NOT HISPANIC OR LATINO	Female	Stage 1	Living Disease-Free	N/A	N/A	20.86	Positive	Positive	Negative	38	wild-type	wild-type	wild-type	wild-type	wild-type	wild-type	wild-type	pathogenic mutant	pathogenic mutant	wild-type	wild-type	wild-type	wild-type	wild-type	wild-type	wild-type
TCGA-C8-A12K-01	YES	80	Invasive Breast Carcinoma	ASIAN	NOT HISPANIC OR LATINO	Female	Stage 2	Living Disease-Free	N/A	N/A	0	N/A	N/A	N/A	88	wild-type	wild-type	wild-type	wild-type	wild-type	wild-type	wild-type	wild-type	deleted	wild-type	wild-type	pathogenic mutant	wild-type	amplified	wild-type	wild-type
TCGA-C8-A12L-01	YES	67	Invasive Breast Carcinoma	ASIAN	NOT HISPANIC OR LATINO	Female	Stage 2	Living Disease-Free	N/A	N/A	11.93	Negative	Negative	Negative	67	wild-type	deleted	wild-type	wild-type	amplified	wild-type	wild-type	wild-type	pathogenic mutant	wild-type	wild-type	pathogenic mutant	amplified	wild-type	wild-type	wild-type
TCGA-C8-A12M-01	YES	70	Invasive Breast Carcinoma	ASIAN	NOT HISPANIC OR LATINO	Female	Stage 2	Living Disease-Free	N/A	N/A	11.76	Positive	Negative	Negative	52	wild-type	wild-type	wild-type	wild-type	wild-type	pathogenic mutant	wild-type	wild-type	wild-type	wild-type	wild-type	wild-type	amplified	wild-type	wild-type	wild-type
TCGA-C8-A12N-01	YES	58	Invasive Breast Carcinoma	ASIAN	NOT HISPANIC OR LATINO	Female	Stage 2	Living Disease-Free	N/A	N/A	11.76	Positive	Positive	Negative	18	wild-type	wild-type	wild-type	wild-type	wild-type	wild-type	pathogenic mutant	pathogenic mutant	pathogenic mutant	wild-type	wild-type	wild-type	wild-type	amplified	wild-type	wild-type
TCGA-C8-A12O-01	YES	50	Invasive Breast Carcinoma	ASIAN	NOT HISPANIC OR LATINO	Female	Stage 2	Living Disease-Free	N/A	N/A	12.65	Positive	Positive	Negative	33	wild-type	wild-type	wild-type	wild-type	wild-type	wild-type	wild-type	wild-type	wild-type	wild-type	wild-type	pathogenic mutant	amplified	wild-type	wild-type	wild-type
TCGA-C8-A12P-01	YES	55	Invasive Breast Carcinoma	ASIAN	NOT HISPANIC OR LATINO	Female	Stage 2	Living Disease-Free	N/A	N/A	11.76	Negative	Negative	Positive	122	wild-type	wild-type	wild-type	wild-type	amplified	wild-type	wild-type	wild-type	amplified	wild-type	wild-type	pathogenic mutant	wild-type	amplified	wild-type	wild-type
TCGA-C8-A12Q-01	YES	78	Invasive Breast Carcinoma	ASIAN	NOT HISPANIC OR LATINO	Female	Stage 3	Deceased	N/A	12.65	12.65	Negative	Negative	Positive	82	wild-type	wild-type	wild-type	wild-type	amplified	wild-type	wild-type	wild-type	wild-type	wild-type	wild-type	pathogenic mutant	amplified	wild-type	wild-type	wild-type
TCGA-C8-A12T-01	YES	43	Invasive Breast Carcinoma	ASIAN	NOT HISPANIC OR LATINO	Female	Stage 2	Living Disease-Free	N/A	N/A	0	Positive	Positive	Positive	129	wild-type	mutant of unknown significance	mutant of unknown significance	wild-type	amplified	wild-type	wild-type	wild-type	pathogenic mutant	wild-type	wild-type	pathogenic mutant	wild-type	wild-type	wild-type	wild-type
TCGA-C8-A12U-01	YES	46	Invasive Breast Carcinoma	ASIAN	NOT HISPANIC OR LATINO	Female	Stage 2	Living Disease-Free	N/A	N/A	12.65	Positive	Positive	Negative	37	wild-type	wild-type	wild-type	wild-type	wild-type	pathogenic mutant	wild-type	wild-type	pathogenic mutant	wild-type	wild-type	wild-type	wild-type	amplified	wild-type	wild-type
TCGA-C8-A12V-01	YES	55	Invasive Breast Carcinoma	ASIAN	NOT HISPANIC OR LATINO	Female	Stage 2	Living Disease-Free	N/A	N/A	12.65	Negative	Negative	Negative	22	wild-type	wild-type	wild-type	wild-type	wild-type	wild-type	wild-type	wild-type	wild-type	pathogenic mutant	wild-type	wild-type	wild-type	wild-type	wild-type	wild-type
TCGA-C8-A12W-01	YES	49	Invasive Breast Carcinoma	ASIAN	NOT HISPANIC OR LATINO	Female	Stage 3	Living Disease-Free	N/A	N/A	12.65	Positive	Positive	Negative	37	wild-type	wild-type	wild-type	wild-type	wild-type	wild-type	wild-type	wild-type	wild-type	wild-type	wild-type	pathogenic mutant	amplified	wild-type	wild-type	wild-type
TCGA-C8-A12X-01	YES	62	Invasive Breast Carcinoma	ASIAN	NOT HISPANIC OR LATINO	Female	Stage 2	Living Disease-Free	N/A	N/A	12.65	Positive	Positive	Negative	45	wild-type	wild-type	wild-type	wild-type	wild-type	wild-type	wild-type	wild-type	wild-type	wild-type	wild-type	wild-type	wild-type	wild-type	wild-type	wild-type
TCGA-C8-A12Y-01	YES	44	Invasive Breast Carcinoma	ASIAN	NOT HISPANIC OR LATINO	Female	Stage 2	Living Disease-Free	N/A	N/A	48.49	N/A	N/A	N/A	22	wild-type	wild-type	wild-type	wild-type	wild-type	wild-type	wild-type	wild-type	pathogenic mutant	wild-type	wild-type	deleted	amplified	wild-type	wild-type	wild-type
TCGA-C8-A12Z-01	YES	45	Invasive Breast Carcinoma	ASIAN	NOT HISPANIC OR LATINO	Female	Stage 2	Living Disease-Free	N/A	N/A	12.55	Negative	Negative	Positive	42	wild-type	wild-type	wild-type	wild-type	amplified	wild-type	wild-type	wild-type	wild-type	wild-type	wild-type	pathogenic mutant	wild-type	amplified	wild-type	wild-type
TCGA-C8-A130-01	YES	52	Invasive Breast Carcinoma	ASIAN	NOT HISPANIC OR LATINO	Female	Stage 3	Living Disease-Free	N/A	N/A	12.16	Positive	Positive	Negative	29	wild-type	wild-type	wild-type	wild-type	wild-type	wild-type	wild-type	wild-type	pathogenic mutant	wild-type	wild-type	pathogenic mutant	amplified	amplified	wild-type	deleted
TCGA-C8-A131-01	YES	82	Invasive Breast Carcinoma	ASIAN	NOT HISPANIC OR LATINO	Female	Stage 3	Living Disease-Free	N/A	N/A	13.5	Negative	Negative	Negative	50	wild-type	wild-type	wild-type	wild-type	wild-type	wild-type	wild-type	wild-type	pathogenic mutant	wild-type	wild-type	pathogenic mutant	wild-type	amplified	wild-type	wild-type
TCGA-C8-A132-01	YES	56	Invasive Breast Carcinoma	ASIAN	NOT HISPANIC OR LATINO	Female	Stage 2	Living Disease-Free	N/A	N/A	12.58	Positive	Positive	N/A	46	wild-type	wild-type	wild-type	wild-type	amplified	wild-type	wild-type	wild-type	wild-type	wild-type	wild-type	pathogenic mutant	wild-type	wild-type	wild-type	wild-type
TCGA-C8-A133-01	YES	65	Invasive Breast Carcinoma	WHITE	NOT HISPANIC OR LATINO	Female	Stage 3	Living Disease-Free	N/A	N/A	0	Positive	Positive	N/A	19	wild-type	wild-type	wild-type	wild-type	wild-type	wild-type	wild-type	wild-type	pathogenic mutant	wild-type	wild-type	wild-type	wild-type	wild-type	wild-type	wild-type
TCGA-C8-A134-01	YES	52	Invasive Breast Carcinoma	ASIAN	NOT HISPANIC OR LATINO	Female	Stage 2	Living Disease-Free	N/A	N/A	12.58	Negative	Negative	Negative	77	wild-type	wild-type	wild-type	wild-type	wild-type	wild-type	amplified	wild-type	wild-type	deleted	wild-type	pathogenic mutant	wild-type	amplified	wild-type	wild-type
TCGA-C8-A135-01	YES	64	Invasive Breast Carcinoma	ASIAN	NOT HISPANIC OR LATINO	Female	Stage 2	Living Disease-Free	N/A	N/A	12.91	Negative	Negative	Positive	43	wild-type	wild-type	wild-type	wild-type	pathogenic mutant	wild-type	wild-type	wild-type	wild-type	wild-type	wild-type	pathogenic mutant	wild-type	wild-type	wild-type	wild-type
TCGA-C8-A137-01	YES	34	Invasive Breast Carcinoma	ASIAN	NOT HISPANIC OR LATINO	Female	Stage 2	Living but Tumor Recurred/Progressed	4.47	N/A	12.45	Negative	Negative	Positive	38	wild-type	wild-type	wild-type	wild-type	amplified	wild-type	wild-type	wild-type	wild-type	wild-type	wild-type	wild-type	wild-type	amplified	amplified	wild-type
TCGA-C8-A138-01	YES	54	Invasive Breast Carcinoma	ASIAN	NOT HISPANIC OR LATINO	Female	Stage 3	Living Disease-Free	N/A	N/A	12.48	Positive	Negative	Negative	39	wild-type	wild-type	wild-type	wild-type	amplified	pathogenic mutant	wild-type	wild-type	wild-type	wild-type	wild-type	pathogenic mutant	amplified	amplified	wild-type	wild-type
TCGA-C8-A1HE-01	YES	59	Invasive Breast Carcinoma	ASIAN	NOT HISPANIC OR LATINO	Female	Stage 2	Living Disease-Free	N/A	N/A	12.32	Positive	Positive	Negative	44	wild-type	wild-type	wild-type	wild-type	wild-type	wild-type	wild-type	wild-type	pathogenic mutant	wild-type	wild-type	wild-type	wild-type	wild-type	wild-type	wild-type
TCGA-C8-A1HF-01	YES	48	Invasive Breast Carcinoma	ASIAN	NOT HISPANIC OR LATINO	Female	Stage 2	Living Disease-Free	N/A	N/A	10.91	Negative	Positive	Positive	22	amplified	wild-type	wild-type	wild-type	amplified	wild-type	wild-type	wild-type	pathogenic mutant	wild-type	deleted	pathogenic mutant	wild-type	wild-type	wild-type	wild-type
TCGA-C8-A1HG-01	YES	50	Invasive Breast Carcinoma	ASIAN	NOT HISPANIC OR LATINO	Female	Stage 2	Living Disease-Free	N/A	N/A	11.33	Positive	Positive	Negative	34	wild-type	wild-type	wild-type	wild-type	wild-type	wild-type	mutant of unknown significance	wild-type	wild-type	wild-type	wild-type	pathogenic mutant	amplified	amplified	wild-type	wild-type
TCGA-C8-A1HI-01	YES	40	Invasive Breast Carcinoma	ASIAN	NOT HISPANIC OR LATINO	Female	Stage 3	Living Disease-Free	N/A	N/A	11.27	Positive	Positive	Negative	28	wild-type	wild-type	wild-type	wild-type	wild-type	pathogenic mutant	wild-type	wild-type	wild-type	wild-type	wild-type	wild-type	wild-type	wild-type	wild-type	wild-type
TCGA-C8-A1HJ-01	YES	53	Invasive Breast Carcinoma	ASIAN	NOT HISPANIC OR LATINO	Female	Stage 2	Living Disease-Free	N/A	N/A	0.16	Negative	Negative	Negative	99	wild-type	wild-type	wild-type	wild-type	wild-type	wild-type	wild-type	wild-type	wild-type	wild-type	wild-type	pathogenic mutant	wild-type	wild-type	wild-type	wild-type
TCGA-C8-A1HK-01	YES	53	Invasive Breast Carcinoma	ASIAN	NOT HISPANIC OR LATINO	Female	Stage 2	Living Disease-Free	N/A	N/A	12.02	Negative	Negative	Positive	49	wild-type	wild-type	wild-type	wild-type	amplified	wild-type	wild-type	wild-type	wild-type	wild-type	deleted	pathogenic mutant	amplified	wild-type	wild-type	wild-type
TCGA-C8-A1HL-01	YES	38	Invasive Breast Carcinoma	ASIAN	NOT HISPANIC OR LATINO	Female	Stage 3	Living Disease-Free	N/A	N/A	10.41	Positive	Negative	Negative	24	wild-type	wild-type	wild-type	wild-type	amplified	pathogenic mutant	wild-type	wild-type	wild-type	wild-type	wild-type	wild-type	amplified	wild-type	wild-type	wild-type
TCGA-C8-A1HM-01	YES	74	Invasive Breast Carcinoma	ASIAN	NOT HISPANIC OR LATINO	Female	Stage 2	Living Disease-Free	N/A	N/A	12.32	Positive	Positive	Negative	250	wild-type	wild-type	wild-type	wild-type	wild-type	wild-type	wild-type	wild-type	wild-type	deleted	wild-type	pathogenic mutant	amplified	wild-type	wild-type	wild-type
TCGA-C8-A1HN-01	YES	56	Invasive Breast Carcinoma	ASIAN	NOT HISPANIC OR LATINO	Female	Stage 2	Living Disease-Free	N/A	N/A	12.94	Positive	Positive	Negative	37	wild-type	wild-type	wild-type	wild-type	wild-type	pathogenic mutant	wild-type	wild-type	wild-type	wild-type	wild-type	wild-type	wild-type	wild-type	wild-type	wild-type
TCGA-C8-A1HO-01	YES	34	Invasive Breast Carcinoma	ASIAN	NOT HISPANIC OR LATINO	Female	Stage 3	Living Disease-Free	N/A	N/A	12.32	Positive	Positive	Negative	23	wild-type	wild-type	wild-type	mutant of unknown significance	wild-type	wild-type	wild-type	wild-type	wild-type	wild-type	wild-type	wild-type	wild-type	wild-type	wild-type	wild-type
TCGA-C8-A26V-01	YES	47	Invasive Breast Carcinoma	ASIAN	NOT HISPANIC OR LATINO	Female	Stage 3	Living Disease-Free	N/A	N/A	20.24	Positive	Positive	Negative	61	pathogenic mutant	wild-type	wild-type	wild-type	wild-type	pathogenic mutant	wild-type	wild-type	amplified	wild-type	wild-type	pathogenic mutant	wild-type	wild-type	wild-type	wild-type
TCGA-C8-A26W-01	YES	58	Invasive Breast Carcinoma	ASIAN	NOT HISPANIC OR LATINO	Female	Stage 2	Living Disease-Free	N/A	N/A	12.52	Positive	Positive	Negative	42	wild-type	wild-type	wild-type	wild-type	amplified	wild-type	wild-type	wild-type	pathogenic mutant	wild-type	wild-type	pathogenic mutant	amplified	wild-type	wild-type	wild-type
TCGA-C8-A26X-01	YES	58	Invasive Breast Carcinoma	ASIAN	NOT HISPANIC OR LATINO	Female	Stage 2	Living Disease-Free	N/A	N/A	12.35	Negative	Negative	Negative	51	wild-type	wild-type	wild-type	wild-type	amplified	wild-type	wild-type	wild-type	pathogenic mutant	wild-type	wild-type	pathogenic mutant	wild-type	wild-type	wild-type	wild-type
TCGA-C8-A26Y-01	YES	90	Invasive Breast Carcinoma	ASIAN	NOT HISPANIC OR LATINO	Female	Stage 2	Living Disease-Free	N/A	N/A	12.94	Negative	Negative	Negative	592	wild-type	wild-type	wild-type	wild-type	wild-type	wild-type	pathogenic mutant	wild-type	amplified	pathogenic mutant	wild-type	pathogenic mutant	wild-type	wild-type	wild-type	wild-type
TCGA-C8-A26Z-01	YES	59	Invasive Breast Carcinoma	ASIAN	NOT HISPANIC OR LATINO	Female	Stage 2	Living Disease-Free	N/A	N/A	15.44	Positive	Positive	Negative	42	wild-type	wild-type	wild-type	wild-type	wild-type	wild-type	wild-type	wild-type	wild-type	wild-type	wild-type	wild-type	amplified	wild-type	wild-type	amplified
TCGA-C8-A273-01	YES	29	Invasive Breast Carcinoma	ASIAN	NOT HISPANIC OR LATINO	Female	Stage 2	Living Disease-Free	N/A	N/A	16.85	Positive	Positive	Negative	21	wild-type	wild-type	wild-type	wild-type	wild-type	pathogenic mutant	amplified	wild-type	wild-type	wild-type	wild-type	wild-type	wild-type	wild-type	wild-type	wild-type
TCGA-C8-A274-01	YES	63	Invasive Breast Carcinoma	ASIAN	NOT HISPANIC OR LATINO	Female	Stage 2	Living Disease-Free	N/A	N/A	16.69	Positive	Positive	Negative	149	wild-type	wild-type	wild-type	pathogenic mutant	pathogenic mutant	wild-type	wild-type	wild-type	pathogenic mutant	wild-type	wild-type	wild-type	wild-type	wild-type	wild-type	wild-type
TCGA-C8-A275-01	YES	56	Invasive Breast Carcinoma	ASIAN	NOT HISPANIC OR LATINO	Female	Stage 2	Living Disease-Free	N/A	N/A	0.03	N/A	N/A	N/A	96	wild-type	wild-type	wild-type	wild-type	amplified	wild-type	wild-type	wild-type	wild-type	wild-type	pathogenic mutant	pathogenic mutant	wild-type	amplified	wild-type	wild-type
TCGA-C8-A278-01	YES	61	Invasive Breast Carcinoma	ASIAN	NOT HISPANIC OR LATINO	Female	Stage 3	Living Disease-Free	N/A	N/A	9.76	Negative	Negative	Positive	24	wild-type	wild-type	wild-type	wild-type	amplified	wild-type	wild-type	wild-type	pathogenic mutant	wild-type	wild-type	pathogenic mutant	wild-type	amplified	wild-type	wild-type
TCGA-C8-A27A-01	YES	48	Invasive Breast Carcinoma	ASIAN	NOT HISPANIC OR LATINO	Female	Stage 2	Living Disease-Free	N/A	N/A	24.54	Positive	Positive	Negative	19	wild-type	wild-type	wild-type	wild-type	amplified	wild-type	wild-type	wild-type	wild-type	wild-type	wild-type	pathogenic mutant	wild-type	amplified	wild-type	wild-type
TCGA-C8-A27B-01	YES	48	Invasive Breast Carcinoma	ASIAN	NOT HISPANIC OR LATINO	Female	Stage 2	Living Disease-Free	N/A	N/A	14.42	Negative	Negative	Negative	123	wild-type	wild-type	wild-type	wild-type	wild-type	wild-type	wild-type	wild-type	wild-type	wild-type	wild-type	pathogenic mutant	wild-type	amplified	wild-type	wild-type
TCGA-C8-A3M7-01	YES	60	Invasive Breast Carcinoma	ASIAN	NOT HISPANIC OR LATINO	Female	Stage 3	Deceased	33.97	33.97	33.97	Negative	Negative	Negative	118	wild-type	wild-type	wild-type	pathogenic mutant	mutant of unknown significance	wild-type	pathogenic mutant	wild-type	pathogenic mutant	wild-type	wild-type	wild-type	wild-type	wild-type	wild-type	wild-type
TCGA-C8-A3M8-01	YES	68	Invasive Breast Carcinoma	ASIAN	NOT HISPANIC OR LATINO	Female	Stage 1	Living Disease-Free	N/A	N/A	12.94	Positive	Positive	Positive	44	wild-type	wild-type	wild-type	wild-type	wild-type	wild-type	mutant of unknown significance	pathogenic mutant	pathogenic mutant	wild-type	wild-type	wild-type	amplified	wild-type	wild-type	wild-type
TCGA-D8-A13Y-01	YES	52	Invasive Breast Carcinoma	WHITE	NOT HISPANIC OR LATINO	Female	Stage 1	Living Disease-Free	N/A	N/A	56.77	Positive	Positive	Negative	58	wild-type	wild-type	wild-type	wild-type	wild-type	wild-type	wild-type	wild-type	wild-type	wild-type	wild-type	pathogenic mutant	amplified	wild-type	wild-type	wild-type
TCGA-D8-A13Z-01	YES	51	Invasive Breast Carcinoma	WHITE	NOT HISPANIC OR LATINO	Female	N/A	Living Disease-Free	N/A	N/A	20.86	Negative	Negative	Negative	70	wild-type	wild-type	wild-type	wild-type	wild-type	wild-type	wild-type	wild-type	wild-type	pathogenic mutant	wild-type	pathogenic mutant	wild-type	wild-type	wild-type	wild-type
TCGA-D8-A140-01	YES	62	Invasive Breast Carcinoma	WHITE	NOT HISPANIC OR LATINO	Female	Stage 2	Living Disease-Free	N/A	N/A	13.24	Positive	Positive	Positive	75	wild-type	wild-type	wild-type	wild-type	amplified	pathogenic mutant	wild-type	wild-type	wild-type	wild-type	wild-type	wild-type	wild-type	wild-type	wild-type	wild-type
TCGA-D8-A141-01	YES	40	Invasive Breast Carcinoma	WHITE	NOT HISPANIC OR LATINO	Female	N/A	Living Disease-Free	N/A	N/A	20.57	Positive	Positive	Negative	16	pathogenic mutant	wild-type	wild-type	wild-type	wild-type	wild-type	wild-type	wild-type	wild-type	wild-type	wild-type	wild-type	wild-type	wild-type	wild-type	wild-type
TCGA-D8-A142-01	YES	74	Invasive Breast Carcinoma	WHITE	NOT HISPANIC OR LATINO	Female	Stage 2	Living Disease-Free	N/A	N/A	13.96	Negative	Negative	Negative	65	wild-type	wild-type	wild-type	wild-type	wild-type	wild-type	wild-type	wild-type	wild-type	wild-type	wild-type	pathogenic mutant	wild-type	wild-type	wild-type	wild-type
TCGA-D8-A143-01	YES	51	Invasive Breast Carcinoma	WHITE	NOT HISPANIC OR LATINO	Female	Stage 2	Living Disease-Free	N/A	N/A	14.16	Negative	Negative	Negative	38	wild-type	wild-type	wild-type	wild-type	wild-type	wild-type	wild-type	wild-type	pathogenic mutant	wild-type	pathogenic mutant	pathogenic mutant	wild-type	wild-type	wild-type	wild-type
TCGA-D8-A145-01	YES	80	Invasive Breast Carcinoma	WHITE	NOT HISPANIC OR LATINO	Female	Stage 2	Living Disease-Free	N/A	N/A	13.47	Positive	Positive	Negative	30	wild-type	wild-type	wild-type	wild-type	wild-type	wild-type	wild-type	wild-type	pathogenic mutant	wild-type	wild-type	wild-type	wild-type	wild-type	wild-type	wild-type
TCGA-D8-A146-01	YES	57	Invasive Breast Carcinoma	WHITE	NOT HISPANIC OR LATINO	Female	Stage 2	Living Disease-Free	N/A	N/A	21.12	Positive	Positive	Negative	29	wild-type	wild-type	wild-type	wild-type	wild-type	wild-type	wild-type	wild-type	pathogenic mutant	wild-type	wild-type	wild-type	wild-type	wild-type	wild-type	wild-type
TCGA-D8-A147-01	YES	45	Invasive Breast Carcinoma	WHITE	NOT HISPANIC OR LATINO	Female	N/A	Living Disease-Free	N/A	N/A	19.19	Negative	Negative	Negative	107	wild-type	wild-type	deleted	wild-type	wild-type	wild-type	wild-type	deleted	wild-type	amplified	deleted	pathogenic mutant	wild-type	mutant of unknown significance	wild-type	wild-type
TCGA-D8-A1J8-01	YES	77	Invasive Breast Carcinoma	WHITE	NOT HISPANIC OR LATINO	Female	Stage 2	Living Disease-Free	N/A	N/A	14.16	Positive	Positive	Negative	601	wild-type	wild-type	wild-type	wild-type	wild-type	mutant of unknown significance	pathogenic mutant	wild-type	pathogenic mutant	pathogenic mutant	wild-type	wild-type	wild-type	wild-type	wild-type	wild-type
TCGA-D8-A1J9-01	YES	48	Invasive Breast Carcinoma	WHITE	NOT HISPANIC OR LATINO	Female	Stage 1	Living Disease-Free	N/A	N/A	17.48	Positive	Negative	Positive	137	wild-type	wild-type	wild-type	wild-type	amplified	wild-type	wild-type	wild-type	wild-type	wild-type	wild-type	pathogenic mutant	wild-type	wild-type	wild-type	wild-type
TCGA-D8-A1JA-01	YES	60	Invasive Breast Carcinoma	WHITE	NOT HISPANIC OR LATINO	Female	N/A	Living but Tumor Recurred/Progressed	14.16	N/A	16.49	Negative	Negative	Positive	763	wild-type	wild-type	wild-type	wild-type	wild-type	wild-type	wild-type	wild-type	wild-type	wild-type	wild-type	wild-type	wild-type	wild-type	wild-type	wild-type
TCGA-D8-A1JB-01	YES	54	Invasive Breast Carcinoma	WHITE	NOT HISPANIC OR LATINO	Female	Stage 2	Living Disease-Free	N/A	N/A	55.45	Positive	Positive	Positive	31	wild-type	wild-type	deleted	wild-type	wild-type	wild-type	wild-type	wild-type	wild-type	wild-type	wild-type	wild-type	wild-type	wild-type	wild-type	wild-type
TCGA-D8-A1JC-01	YES	59	Invasive Breast Carcinoma	WHITE	NOT HISPANIC OR LATINO	Female	Stage 3	Living Disease-Free	N/A	N/A	15.77	Positive	Positive	Negative	67	wild-type	wild-type	wild-type	wild-type	wild-type	wild-type	wild-type	wild-type	wild-type	deleted	wild-type	wild-type	amplified	wild-type	wild-type	wild-type
TCGA-D8-A1JD-01	YES	41	Invasive Breast Carcinoma	WHITE	NOT HISPANIC OR LATINO	Female	Stage 2	Living Disease-Free	N/A	N/A	18.13	Positive	Positive	Negative	84	wild-type	wild-type	deleted	wild-type	wild-type	wild-type	wild-type	wild-type	pathogenic mutant	wild-type	deleted	wild-type	wild-type	wild-type	wild-type	wild-type
TCGA-D8-A1JE-01	YES	62	Invasive Breast Carcinoma	WHITE	NOT HISPANIC OR LATINO	Female	Stage 2	Living Disease-Free	N/A	N/A	18.89	Positive	Positive	Negative	29	wild-type	wild-type	wild-type	wild-type	wild-type	wild-type	wild-type	wild-type	pathogenic mutant	wild-type	wild-type	wild-type	wild-type	wild-type	wild-type	wild-type
TCGA-D8-A1JF-01	YES	79	Invasive Breast Carcinoma	WHITE	NOT HISPANIC OR LATINO	Female	Stage 3	Living Disease-Free	N/A	N/A	12.02	Negative	Negative	Negative	38	wild-type	wild-type	wild-type	wild-type	wild-type	wild-type	wild-type	wild-type	pathogenic mutant	wild-type	wild-type	pathogenic mutant	wild-type	wild-type	wild-type	wild-type
TCGA-D8-A1JG-01	YES	62	Invasive Breast Carcinoma	WHITE	NOT HISPANIC OR LATINO	Female	Stage 2	Living Disease-Free	N/A	N/A	52.96	Negative	Negative	Negative	108	wild-type	wild-type	wild-type	wild-type	wild-type	wild-type	wild-type	wild-type	mutant of unknown significance	wild-type	wild-type	pathogenic mutant	wild-type	wild-type	wild-type	wild-type
TCGA-D8-A1JH-01	YES	56	Invasive Breast Carcinoma	WHITE	NOT HISPANIC OR LATINO	Female	Stage 1	Living Disease-Free	N/A	N/A	13.99	Positive	Positive	Negative	22	wild-type	wild-type	wild-type	wild-type	wild-type	wild-type	wild-type	mutant of unknown significance	pathogenic mutant	wild-type	wild-type	wild-type	wild-type	wild-type	wild-type	wild-type
TCGA-D8-A1JI-01	YES	54	Invasive Breast Carcinoma	WHITE	NOT HISPANIC OR LATINO	Female	Stage 2	Living Disease-Free	N/A	N/A	18.96	Positive	Positive	Negative	28	wild-type	wild-type	wild-type	wild-type	wild-type	wild-type	wild-type	wild-type	wild-type	pathogenic mutant	wild-type	wild-type	amplified	wild-type	wild-type	wild-type
TCGA-D8-A1JJ-01	YES	54	Invasive Breast Carcinoma	WHITE	NOT HISPANIC OR LATINO	Female	Stage 2	Living Disease-Free	N/A	N/A	20.07	Positive	Positive	Negative	58	wild-type	wild-type	wild-type	wild-type	wild-type	pathogenic mutant	wild-type	wild-type	pathogenic mutant	wild-type	wild-type	pathogenic mutant	wild-type	wild-type	wild-type	wild-type
TCGA-D8-A1JK-01	YES	90	Invasive Breast Carcinoma	WHITE	NOT HISPANIC OR LATINO	Female	Stage 2	Living Disease-Free	N/A	N/A	20.11	Negative	Positive	Negative	160	wild-type	wild-type	wild-type	wild-type	wild-type	wild-type	amplified	wild-type	pathogenic mutant	wild-type	wild-type	pathogenic mutant	wild-type	mutant of unknown significance	wild-type	wild-type
TCGA-D8-A1JL-01	YES	72	Invasive Breast Carcinoma	WHITE	NOT HISPANIC OR LATINO	Female	Stage 2	Living Disease-Free	N/A	N/A	20.07	Negative	Negative	Negative	88	wild-type	wild-type	wild-type	wild-type	wild-type	amplified	wild-type	wild-type	wild-type	wild-type	wild-type	pathogenic mutant	wild-type	wild-type	amplified	wild-type
TCGA-D8-A1JN-01	YES	80	Invasive Breast Carcinoma	WHITE	NOT HISPANIC OR LATINO	Female	Stage 3	Living Disease-Free	N/A	N/A	20.37	Positive	Positive	Negative	115	wild-type	wild-type	wild-type	pathogenic mutant	wild-type	wild-type	wild-type	wild-type	pathogenic mutant	wild-type	wild-type	wild-type	wild-type	wild-type	wild-type	wild-type
TCGA-D8-A1JP-01	YES	73	Invasive Breast Carcinoma	WHITE	NOT HISPANIC OR LATINO	Female	Stage 1	Living Disease-Free	N/A	N/A	20.99	Positive	Positive	Negative	94	wild-type	wild-type	pathogenic mutant	wild-type	wild-type	wild-type	pathogenic mutant	wild-type	pathogenic mutant	wild-type	deleted	wild-type	wild-type	amplified	wild-type	wild-type
TCGA-D8-A1JS-01	YES	77	Invasive Breast Carcinoma	WHITE	NOT HISPANIC OR LATINO	Female	Stage 1	Living Disease-Free	N/A	N/A	12.19	Positive	Positive	Negative	16	wild-type	wild-type	wild-type	wild-type	wild-type	wild-type	wild-type	wild-type	pathogenic mutant	wild-type	wild-type	wild-type	wild-type	wild-type	wild-type	wild-type
TCGA-D8-A1JT-01	YES	70	Invasive Breast Carcinoma	WHITE	NOT HISPANIC OR LATINO	Female	Stage 2	Living Disease-Free	N/A	N/A	13.3	Positive	Positive	Negative	29	wild-type	wild-type	wild-type	wild-type	wild-type	pathogenic mutant	pathogenic mutant	wild-type	wild-type	wild-type	wild-type	wild-type	wild-type	amplified	wild-type	wild-type
TCGA-D8-A1JU-01	YES	51	Invasive Breast Carcinoma	WHITE	NOT HISPANIC OR LATINO	Female	Stage 1	Living Disease-Free	N/A	N/A	14.68	Positive	Positive	Negative	9	wild-type	wild-type	wild-type	wild-type	wild-type	wild-type	wild-type	pathogenic mutant	pathogenic mutant	wild-type	wild-type	wild-type	wild-type	wild-type	wild-type	wild-type
TCGA-D8-A1X5-01	YES	81	Invasive Breast Carcinoma	WHITE	NOT HISPANIC OR LATINO	Female	Stage 3	Living Disease-Free	N/A	N/A	18.56	Positive	Positive	Positive	39	wild-type	wild-type	wild-type	wild-type	amplified	wild-type	wild-type	wild-type	wild-type	wild-type	wild-type	pathogenic mutant	wild-type	wild-type	wild-type	wild-type
TCGA-D8-A1X6-01	YES	80	Invasive Breast Carcinoma	WHITE	NOT HISPANIC OR LATINO	Female	Stage 3	Living Disease-Free	N/A	N/A	17.77	Positive	Positive	Negative	40	wild-type	wild-type	wild-type	wild-type	wild-type	pathogenic mutant	pathogenic mutant	pathogenic mutant	wild-type	wild-type	wild-type	wild-type	wild-type	wild-type	wild-type	wild-type
TCGA-D8-A1X7-01	YES	40	Invasive Breast Carcinoma	WHITE	NOT HISPANIC OR LATINO	Female	Stage 2	Living Disease-Free	N/A	N/A	16.72	Positive	Positive	Negative	23	wild-type	wild-type	wild-type	wild-type	wild-type	wild-type	wild-type	wild-type	wild-type	wild-type	wild-type	wild-type	wild-type	wild-type	wild-type	wild-type
TCGA-D8-A1X8-01	YES	62	Invasive Breast Carcinoma	WHITE	NOT HISPANIC OR LATINO	Female	Stage 3	Living Disease-Free	N/A	N/A	25.72	Positive	N/A	Negative	20	pathogenic mutant	wild-type	wild-type	wild-type	wild-type	wild-type	wild-type	wild-type	wild-type	wild-type	wild-type	wild-type	wild-type	wild-type	wild-type	wild-type
TCGA-D8-A1X9-01	YES	66	Invasive Breast Carcinoma	WHITE	NOT HISPANIC OR LATINO	Female	Stage 2	Living Disease-Free	N/A	N/A	23.88	Positive	Positive	Negative	77	wild-type	wild-type	wild-type	wild-type	wild-type	wild-type	wild-type	wild-type	wild-type	wild-type	wild-type	wild-type	wild-type	wild-type	wild-type	wild-type
TCGA-D8-A1XA-01	YES	64	Invasive Breast Carcinoma	WHITE	NOT HISPANIC OR LATINO	Female	Stage 1	Living Disease-Free	N/A	N/A	27.56	Positive	Positive	Negative	22	wild-type	wild-type	wild-type	wild-type	wild-type	wild-type	wild-type	pathogenic mutant	wild-type	wild-type	wild-type	pathogenic mutant	wild-type	wild-type	wild-type	wild-type
TCGA-D8-A1XB-01	YES	62	Invasive Breast Carcinoma	WHITE	NOT HISPANIC OR LATINO	Female	Stage 2	Living Disease-Free	N/A	N/A	18.13	Positive	Positive	Negative	27	wild-type	wild-type	wild-type	wild-type	wild-type	wild-type	wild-type	mutant of unknown significance	pathogenic mutant	wild-type	wild-type	wild-type	wild-type	wild-type	wild-type	wild-type
TCGA-D8-A1XC-01	YES	85	Invasive Breast Carcinoma	WHITE	NOT HISPANIC OR LATINO	Female	Stage 3	Deceased	N/A	12.39	12.39	Positive	Positive	Negative	28	wild-type	wild-type	wild-type	wild-type	wild-type	wild-type	wild-type	wild-type	wild-type	wild-type	wild-type	wild-type	wild-type	wild-type	wild-type	wild-type
TCGA-D8-A1XF-01	YES	45	Invasive Breast Carcinoma	WHITE	NOT HISPANIC OR LATINO	Female	Stage 2	Living Disease-Free	N/A	N/A	15.21	Positive	Positive	Negative	34	wild-type	wild-type	wild-type	wild-type	wild-type	wild-type	wild-type	wild-type	wild-type	wild-type	wild-type	wild-type	amplified	wild-type	wild-type	wild-type
TCGA-D8-A1XG-01	YES	86	Invasive Breast Carcinoma	WHITE	NOT HISPANIC OR LATINO	Female	Stage 3	Living Disease-Free	N/A	N/A	14.72	Positive	Negative	Negative	25	wild-type	wild-type	wild-type	wild-type	wild-type	wild-type	wild-type	wild-type	wild-type	wild-type	wild-type	wild-type	wild-type	wild-type	wild-type	wild-type
TCGA-D8-A1XJ-01	YES	76	Invasive Breast Carcinoma	WHITE	NOT HISPANIC OR LATINO	Female	Stage 3	Living Disease-Free	N/A	N/A	21.81	Positive	Positive	Positive	70	wild-type	wild-type	wild-type	wild-type	amplified	wild-type	wild-type	wild-type	wild-type	wild-type	deleted	pathogenic mutant	wild-type	amplified	wild-type	wild-type
TCGA-D8-A1XK-01	YES	55	Invasive Breast Carcinoma	WHITE	NOT HISPANIC OR LATINO	Female	Stage 2	Living Disease-Free	N/A	N/A	14.49	Negative	Negative	Negative	883	wild-type	wild-type	wild-type	wild-type	wild-type	amplified	wild-type	wild-type	amplified	pathogenic mutant	wild-type	wild-type	wild-type	wild-type	wild-type	wild-type
TCGA-D8-A1XL-01	YES	34	Invasive Breast Carcinoma	WHITE	NOT HISPANIC OR LATINO	Female	Stage 2	Living Disease-Free	N/A	N/A	19.91	Positive	Positive	Negative	91	wild-type	wild-type	pathogenic mutant	wild-type	wild-type	wild-type	wild-type	wild-type	pathogenic mutant	wild-type	wild-type	pathogenic mutant	wild-type	wild-type	wild-type	wild-type
TCGA-D8-A1XM-01	YES	57	Invasive Breast Carcinoma	WHITE	NOT HISPANIC OR LATINO	Female	Stage 1	Living Disease-Free	N/A	N/A	17.67	Positive	Positive	Negative	42	wild-type	wild-type	wild-type	wild-type	pathogenic mutant	wild-type	wild-type	wild-type	pathogenic mutant	wild-type	wild-type	wild-type	wild-type	wild-type	wild-type	wild-type
TCGA-D8-A1XO-01	YES	56	Invasive Breast Carcinoma	WHITE	NOT HISPANIC OR LATINO	Female	Stage 2	Living Disease-Free	N/A	N/A	55.26	Positive	Positive	Negative	12	wild-type	wild-type	wild-type	pathogenic mutant	wild-type	wild-type	wild-type	wild-type	pathogenic mutant	wild-type	wild-type	wild-type	wild-type	wild-type	wild-type	wild-type
TCGA-D8-A1XQ-01	YES	69	Invasive Breast Carcinoma	WHITE	NOT HISPANIC OR LATINO	Female	Stage 2	Living Disease-Free	N/A	N/A	16.39	Negative	Negative	Negative	675	wild-type	wild-type	wild-type	wild-type	wild-type	wild-type	wild-type	deleted	amplified	wild-type	mutant of unknown significance	pathogenic mutant	wild-type	amplified	wild-type	deleted
TCGA-D8-A1XR-01	YES	56	Invasive Breast Carcinoma	WHITE	NOT HISPANIC OR LATINO	Female	Stage 2	Living Disease-Free	N/A	N/A	15.83	Positive	Positive	Negative	21	wild-type	wild-type	wild-type	wild-type	wild-type	wild-type	wild-type	wild-type	wild-type	wild-type	wild-type	wild-type	wild-type	wild-type	wild-type	wild-type
TCGA-D8-A1XS-01	YES	48	Invasive Breast Carcinoma	WHITE	NOT HISPANIC OR LATINO	Male	Stage 3	Living Disease-Free	N/A	N/A	16.29	Positive	Positive	Positive	15	wild-type	wild-type	wild-type	wild-type	wild-type	wild-type	wild-type	wild-type	pathogenic mutant	wild-type	wild-type	wild-type	amplified	amplified	wild-type	wild-type
TCGA-D8-A1XT-01	YES	61	Invasive Breast Carcinoma	WHITE	NOT HISPANIC OR LATINO	Female	Stage 2	Living Disease-Free	N/A	N/A	16.62	Negative	Negative	Positive	39	wild-type	wild-type	wild-type	wild-type	amplified	amplified	wild-type	wild-type	amplified	wild-type	wild-type	pathogenic mutant	wild-type	wild-type	wild-type	wild-type
TCGA-D8-A1XU-01	YES	56	Invasive Breast Carcinoma	WHITE	NOT HISPANIC OR LATINO	Female	Stage 1	Living Disease-Free	N/A	N/A	12.98	Positive	Positive	Negative	22	pathogenic mutant	wild-type	wild-type	wild-type	wild-type	amplified	mutant of unknown significance	wild-type	wild-type	wild-type	wild-type	wild-type	wild-type	wild-type	wild-type	wild-type
TCGA-D8-A1XV-01	YES	84	Invasive Breast Carcinoma	WHITE	NOT HISPANIC OR LATINO	Female	Stage 2	Living Disease-Free	N/A	N/A	15.14	Positive	Positive	Negative	23	wild-type	wild-type	wild-type	wild-type	wild-type	wild-type	wild-type	wild-type	wild-type	wild-type	wild-type	wild-type	wild-type	wild-type	wild-type	wild-type
TCGA-D8-A1XW-01	YES	53	Invasive Breast Carcinoma	WHITE	NOT HISPANIC OR LATINO	Female	Stage 2	Living Disease-Free	N/A	N/A	43	Negative	Positive	Negative	76	wild-type	wild-type	wild-type	wild-type	wild-type	wild-type	wild-type	wild-type	wild-type	wild-type	wild-type	pathogenic mutant	wild-type	amplified	wild-type	wild-type
TCGA-D8-A1XY-01	YES	74	Invasive Breast Carcinoma	WHITE	NOT HISPANIC OR LATINO	Female	Stage 2	Living Disease-Free	N/A	N/A	16.52	Positive	Positive	Positive	33	wild-type	wild-type	wild-type	wild-type	wild-type	wild-type	wild-type	wild-type	pathogenic mutant	wild-type	wild-type	wild-type	wild-type	wild-type	wild-type	wild-type
TCGA-D8-A1XZ-01	YES	81	Invasive Breast Carcinoma	WHITE	NOT HISPANIC OR LATINO	Female	Stage 3	Living Disease-Free	N/A	N/A	15.31	Positive	Negative	Negative	54	wild-type	wild-type	wild-type	wild-type	wild-type	wild-type	wild-type	wild-type	wild-type	wild-type	wild-type	pathogenic mutant	wild-type	amplified	wild-type	wild-type
TCGA-D8-A1Y0-01	YES	65	Invasive Breast Carcinoma	WHITE	NOT HISPANIC OR LATINO	Female	Stage 3	Living Disease-Free	N/A	N/A	15.51	Positive	Positive	Negative	56	wild-type	wild-type	wild-type	wild-type	wild-type	wild-type	wild-type	wild-type	wild-type	wild-type	wild-type	wild-type	wild-type	wild-type	wild-type	wild-type
TCGA-D8-A1Y1-01	YES	80	Invasive Breast Carcinoma	WHITE	NOT HISPANIC OR LATINO	Female	Stage 3	Deceased	N/A	9.92	9.92	Positive	Positive	Negative	200	wild-type	wild-type	wild-type	pathogenic mutant	wild-type	wild-type	wild-type	wild-type	pathogenic mutant	wild-type	wild-type	wild-type	wild-type	wild-type	wild-type	wild-type
TCGA-D8-A1Y2-01	YES	71	Invasive Breast Carcinoma	WHITE	NOT HISPANIC OR LATINO	Female	Stage 2	Living Disease-Free	N/A	N/A	14.22	Positive	Positive	Negative	20	wild-type	wild-type	amplified	wild-type	wild-type	wild-type	wild-type	wild-type	pathogenic mutant	wild-type	wild-type	wild-type	amplified	amplified	wild-type	wild-type
TCGA-D8-A1Y3-01	YES	61	Invasive Breast Carcinoma	WHITE	NOT HISPANIC OR LATINO	Female	Stage 3	Living Disease-Free	N/A	N/A	14.13	Positive	Positive	Negative	46	wild-type	wild-type	wild-type	wild-type	wild-type	wild-type	wild-type	wild-type	wild-type	wild-type	wild-type	pathogenic mutant	wild-type	wild-type	wild-type	wild-type
TCGA-D8-A27E-01	YES	66	Invasive Breast Carcinoma	WHITE	NOT HISPANIC OR LATINO	Female	Stage 1	Living Disease-Free	N/A	N/A	17.41	Positive	Positive	Negative	9	wild-type	wild-type	wild-type	wild-type	wild-type	wild-type	wild-type	wild-type	wild-type	wild-type	wild-type	wild-type	wild-type	wild-type	wild-type	wild-type
TCGA-D8-A27F-01	YES	40	Invasive Breast Carcinoma	WHITE	NOT HISPANIC OR LATINO	Female	Stage 2	Living Disease-Free	N/A	N/A	16.03	Negative	Negative	Negative	48	wild-type	wild-type	wild-type	wild-type	wild-type	wild-type	wild-type	wild-type	wild-type	wild-type	wild-type	pathogenic mutant	wild-type	amplified	wild-type	wild-type
TCGA-D8-A27G-01	YES	75	Invasive Breast Carcinoma	WHITE	NOT HISPANIC OR LATINO	Female	Stage 2	Living Disease-Free	N/A	N/A	13.44	Positive	Positive	Negative	812	wild-type	wild-type	mutant of unknown significance	pathogenic mutant	pathogenic mutant	wild-type	pathogenic mutant	wild-type	pathogenic mutant	wild-type	wild-type	wild-type	amplified	wild-type	wild-type	wild-type
TCGA-D8-A27H-01	YES	72	Invasive Breast Carcinoma	WHITE	NOT HISPANIC OR LATINO	Female	Stage 2	Living Disease-Free	N/A	N/A	13.04	Negative	Negative	Negative	103	wild-type	wild-type	wild-type	wild-type	wild-type	wild-type	wild-type	wild-type	amplified	wild-type	wild-type	wild-type	wild-type	amplified	wild-type	wild-type
TCGA-D8-A27I-01	YES	58	Invasive Breast Carcinoma	WHITE	NOT HISPANIC OR LATINO	Female	Stage 3	Living Disease-Free	N/A	N/A	14.42	Positive	Positive	Negative	33	wild-type	wild-type	wild-type	pathogenic mutant	wild-type	wild-type	wild-type	wild-type	wild-type	deleted	wild-type	wild-type	wild-type	wild-type	wild-type	wild-type
TCGA-D8-A27K-01	YES	47	Invasive Breast Carcinoma	WHITE	NOT HISPANIC OR LATINO	Female	Stage 2	Living Disease-Free	N/A	N/A	48	Positive	Positive	Negative	23	wild-type	wild-type	wild-type	pathogenic mutant	wild-type	pathogenic mutant	wild-type	wild-type	pathogenic mutant	wild-type	wild-type	wild-type	wild-type	wild-type	wild-type	wild-type
TCGA-D8-A27L-01	YES	49	Invasive Breast Carcinoma	WHITE	NOT HISPANIC OR LATINO	Female	Stage 3	Living Disease-Free	N/A	N/A	16.39	Positive	Positive	Negative	29	wild-type	wild-type	wild-type	wild-type	wild-type	wild-type	wild-type	pathogenic mutant	pathogenic mutant	pathogenic mutant	wild-type	wild-type	wild-type	wild-type	wild-type	wild-type
TCGA-D8-A27M-01	YES	59	Invasive Breast Carcinoma	WHITE	NOT HISPANIC OR LATINO	Female	Stage 1	Living Disease-Free	N/A	N/A	13.47	Negative	Negative	Negative	68	wild-type	pathogenic mutant	wild-type	wild-type	wild-type	wild-type	wild-type	wild-type	wild-type	wild-type	wild-type	pathogenic mutant	wild-type	amplified	wild-type	wild-type
TCGA-D8-A27N-01	YES	36	Invasive Breast Carcinoma	WHITE	NOT HISPANIC OR LATINO	Female	Stage 3	Living Disease-Free	N/A	N/A	17.05	Positive	Positive	Positive	37	wild-type	wild-type	wild-type	wild-type	amplified	wild-type	wild-type	wild-type	amplified	wild-type	wild-type	pathogenic mutant	amplified	amplified	wild-type	wild-type
TCGA-D8-A27P-01	YES	64	Invasive Breast Carcinoma	WHITE	NOT HISPANIC OR LATINO	Female	Stage 1	Living Disease-Free	N/A	N/A	1.61	Positive	Positive	Negative	19	pathogenic mutant	wild-type	wild-type	wild-type	wild-type	wild-type	pathogenic mutant	wild-type	pathogenic mutant	wild-type	wild-type	wild-type	wild-type	wild-type	wild-type	wild-type
TCGA-D8-A27R-01	YES	41	Invasive Breast Carcinoma	WHITE	NOT HISPANIC OR LATINO	Female	Stage 3	Living Disease-Free	N/A	N/A	10.09	Positive	Positive	Negative	27	wild-type	wild-type	wild-type	wild-type	wild-type	wild-type	wild-type	wild-type	wild-type	wild-type	wild-type	wild-type	wild-type	wild-type	wild-type	wild-type
TCGA-D8-A27T-01	YES	53	Invasive Breast Carcinoma	WHITE	NOT HISPANIC OR LATINO	Female	Stage 3	Living Disease-Free	N/A	N/A	13.07	Positive	Positive	Negative	19	wild-type	wild-type	wild-type	wild-type	amplified	wild-type	wild-type	wild-type	pathogenic mutant	wild-type	wild-type	wild-type	wild-type	wild-type	wild-type	wild-type
TCGA-D8-A27V-01	YES	62	Invasive Breast Carcinoma	WHITE	NOT HISPANIC OR LATINO	Female	Stage 2	Living Disease-Free	N/A	N/A	12.52	Positive	Positive	Negative	166	wild-type	wild-type	wild-type	pathogenic mutant	wild-type	wild-type	wild-type	wild-type	wild-type	pathogenic mutant	wild-type	wild-type	wild-type	wild-type	wild-type	wild-type
TCGA-D8-A27W-01	YES	55	Invasive Breast Carcinoma	WHITE	NOT HISPANIC OR LATINO	Female	Stage 3	Living Disease-Free	N/A	N/A	12.25	Positive	Positive	Positive	22	wild-type	amplified	wild-type	wild-type	amplified	wild-type	wild-type	wild-type	wild-type	wild-type	wild-type	wild-type	amplified	amplified	wild-type	wild-type
TCGA-D8-A3Z5-01	YES	54	Invasive Breast Carcinoma	WHITE	NOT HISPANIC OR LATINO	Female	Stage 3	Living Disease-Free	N/A	N/A	33.34	Positive	Positive	Negative	14	wild-type	wild-type	wild-type	pathogenic mutant	wild-type	wild-type	wild-type	wild-type	wild-type	wild-type	wild-type	wild-type	wild-type	wild-type	wild-type	wild-type
TCGA-D8-A3Z6-01	YES	56	Invasive Breast Carcinoma	WHITE	NOT HISPANIC OR LATINO	Female	Stage 3	Living Disease-Free	N/A	N/A	18.5	Positive	Positive	Negative	24	wild-type	wild-type	wild-type	pathogenic mutant	wild-type	wild-type	wild-type	pathogenic mutant	pathogenic mutant	deleted	wild-type	wild-type	wild-type	wild-type	wild-type	wild-type
TCGA-D8-A4Z1-01	YES	68	Invasive Breast Carcinoma	WHITE	NOT HISPANIC OR LATINO	Female	Stage 1	Living Disease-Free	N/A	N/A	21.65	Positive	Positive	Negative	19	wild-type	wild-type	wild-type	wild-type	wild-type	wild-type	wild-type	wild-type	wild-type	wild-type	wild-type	wild-type	wild-type	amplified	wild-type	wild-type
TCGA-E2-A105-01	YES	79	Invasive Breast Carcinoma	WHITE	NOT HISPANIC OR LATINO	Female	Stage 2	Living Disease-Free	N/A	N/A	42.97	Positive	Positive	Negative	52	wild-type	amplified	wild-type	wild-type	amplified	wild-type	wild-type	wild-type	pathogenic mutant	wild-type	wild-type	wild-type	amplified	amplified	wild-type	wild-type
TCGA-E2-A107-01	YES	54	Invasive Breast Carcinoma	WHITE	NOT HISPANIC OR LATINO	Female	Stage 3	Living with Tumor	N/A	N/A	34.4	Positive	Negative	Negative	23	pathogenic mutant	wild-type	wild-type	wild-type	wild-type	wild-type	wild-type	wild-type	wild-type	wild-type	wild-type	wild-type	wild-type	wild-type	wild-type	wild-type
TCGA-E2-A108-01	YES	64	Invasive Breast Carcinoma	WHITE	NOT HISPANIC OR LATINO	Female	Stage 3	Living Disease-Free	N/A	N/A	27.5	Positive	Positive	Negative	69	wild-type	wild-type	wild-type	wild-type	wild-type	wild-type	wild-type	wild-type	wild-type	wild-type	wild-type	pathogenic mutant	wild-type	amplified	wild-type	wild-type
TCGA-E2-A109-01	YES	64	Invasive Breast Carcinoma	WHITE	NOT HISPANIC OR LATINO	Female	Stage 2	Living Disease-Free	N/A	N/A	46.55	Positive	Negative	Negative	68	wild-type	wild-type	wild-type	amplified	wild-type	wild-type	wild-type	wild-type	wild-type	wild-type	wild-type	pathogenic mutant	amplified	amplified	wild-type	wild-type
TCGA-E2-A10A-01	YES	41	Invasive Breast Carcinoma	WHITE	NOT HISPANIC OR LATINO	Female	Stage 2	Living but Tumor Recurred/Progressed	3.02	N/A	40.37	Positive	Positive	Positive	21	wild-type	wild-type	wild-type	wild-type	wild-type	pathogenic mutant	wild-type	pathogenic mutant	wild-type	wild-type	wild-type	wild-type	wild-type	wild-type	wild-type	wild-type
TCGA-E2-A10B-01	YES	67	Invasive Breast Carcinoma	WHITE	NOT HISPANIC OR LATINO	Female	Stage 2	Living but Tumor Recurred/Progressed	6.41	N/A	37.48	Positive	Positive	Negative	36	wild-type	wild-type	wild-type	wild-type	wild-type	wild-type	wild-type	wild-type	pathogenic mutant	wild-type	wild-type	wild-type	wild-type	wild-type	wild-type	wild-type
TCGA-E2-A10C-01	YES	54	Invasive Breast Carcinoma	WHITE	NOT HISPANIC OR LATINO	Female	Stage 2	Living Disease-Free	N/A	N/A	40.08	Positive	Positive	Negative	285	wild-type	wild-type	wild-type	wild-type	wild-type	wild-type	wild-type	wild-type	pathogenic mutant	pathogenic mutant	wild-type	wild-type	wild-type	wild-type	wild-type	wild-type
TCGA-E2-A10E-01	YES	64	Invasive Breast Carcinoma	WHITE	NOT HISPANIC OR LATINO	Female	Stage 2	Living Disease-Free	N/A	N/A	28.42	Positive	Positive	Negative	20	wild-type	wild-type	wild-type	wild-type	wild-type	wild-type	wild-type	wild-type	wild-type	wild-type	wild-type	wild-type	wild-type	wild-type	wild-type	wild-type
TCGA-E2-A10F-01	YES	47	Invasive Breast Carcinoma	WHITE	NOT HISPANIC OR LATINO	Female	Stage 2	Living Disease-Free	N/A	N/A	28.84	Positive	Positive	Negative	21	wild-type	wild-type	wild-type	pathogenic mutant	wild-type	wild-type	wild-type	wild-type	pathogenic mutant	wild-type	wild-type	wild-type	wild-type	wild-type	wild-type	wild-type
TCGA-E2-A14N-01	YES	37	Invasive Breast Carcinoma	WHITE	NOT HISPANIC OR LATINO	Female	Stage 2	Living Disease-Free	N/A	N/A	47.11	Negative	Negative	Negative	55	wild-type	wild-type	wild-type	wild-type	mutant of unknown significance	amplified	wild-type	wild-type	wild-type	deleted	wild-type	pathogenic mutant	wild-type	amplified	wild-type	wild-type
TCGA-E2-A14O-01	YES	76	Invasive Breast Carcinoma	WHITE	NOT HISPANIC OR LATINO	Female	Stage 3	Living Disease-Free	N/A	N/A	44.65	Positive	Positive	Negative	38	wild-type	wild-type	wild-type	wild-type	wild-type	wild-type	wild-type	wild-type	wild-type	wild-type	wild-type	wild-type	amplified	wild-type	wild-type	wild-type
TCGA-E2-A14P-01	YES	79	Invasive Breast Carcinoma	WHITE	NOT HISPANIC OR LATINO	Female	Stage 3	Living Disease-Free	N/A	N/A	40.93	Negative	Negative	Positive	60	amplified	wild-type	wild-type	amplified	amplified	wild-type	wild-type	wild-type	amplified	wild-type	wild-type	pathogenic mutant	wild-type	wild-type	wild-type	wild-type
TCGA-E2-A14Q-01	YES	50	Invasive Breast Carcinoma	WHITE	NOT HISPANIC OR LATINO	Female	Stage 2	Living Disease-Free	N/A	N/A	38.21	Positive	Positive	Negative	25	wild-type	wild-type	wild-type	wild-type	wild-type	wild-type	wild-type	wild-type	wild-type	wild-type	wild-type	wild-type	wild-type	wild-type	wild-type	wild-type
TCGA-E2-A14R-01	YES	62	Invasive Breast Carcinoma	WHITE	NOT HISPANIC OR LATINO	Female	Stage 2	Living but Tumor Recurred/Progressed	31.9	N/A	38.57	Negative	Negative	Negative	99	wild-type	wild-type	wild-type	wild-type	wild-type	wild-type	wild-type	wild-type	wild-type	wild-type	wild-type	pathogenic mutant	wild-type	amplified	wild-type	wild-type
TCGA-E2-A14S-01	YES	65	Invasive Breast Carcinoma	WHITE	NOT HISPANIC OR LATINO	Female	Stage 1	Living Disease-Free	N/A	N/A	33.15	Positive	Positive	Negative	26	wild-type	wild-type	wild-type	wild-type	wild-type	wild-type	wild-type	wild-type	wild-type	wild-type	wild-type	wild-type	wild-type	wild-type	wild-type	wild-type
TCGA-E2-A14T-01	YES	52	Invasive Breast Carcinoma	WHITE	NOT HISPANIC OR LATINO	Female	Stage 2	Living Disease-Free	N/A	N/A	75.92	Positive	Positive	Negative	31	wild-type	wild-type	amplified	wild-type	wild-type	pathogenic mutant	wild-type	wild-type	wild-type	wild-type	wild-type	wild-type	wild-type	amplified	wild-type	wild-type
TCGA-E2-A14U-01	YES	74	Invasive Breast Carcinoma	WHITE	NOT HISPANIC OR LATINO	Female	Stage 1	Living Disease-Free	N/A	N/A	43.3	Positive	Positive	Negative	14	wild-type	wild-type	wild-type	wild-type	wild-type	wild-type	wild-type	wild-type	pathogenic mutant	wild-type	wild-type	wild-type	wild-type	wild-type	wild-type	wild-type
TCGA-E2-A14V-01	YES	53	Invasive Breast Carcinoma	WHITE	NOT HISPANIC OR LATINO	Female	Stage 2	Living Disease-Free	N/A	N/A	34.23	Positive	Positive	Positive	71	wild-type	wild-type	wild-type	wild-type	amplified	wild-type	wild-type	wild-type	pathogenic mutant	wild-type	wild-type	wild-type	amplified	wild-type	wild-type	wild-type
TCGA-E2-A14W-01	YES	78	Invasive Breast Carcinoma	WHITE	NOT HISPANIC OR LATINO	Male	Stage 2	Living Disease-Free	N/A	N/A	32	Positive	Positive	Positive	83	wild-type	wild-type	pathogenic mutant	wild-type	wild-type	wild-type	wild-type	wild-type	wild-type	wild-type	wild-type	wild-type	wild-type	wild-type	wild-type	wild-type
TCGA-E2-A14X-01	YES	55	Invasive Breast Carcinoma	BLACK OR AFRICAN AMERICAN	NOT HISPANIC OR LATINO	Female	Stage 3	Living Disease-Free	N/A	N/A	31.93	Negative	Negative	Negative	22	wild-type	wild-type	wild-type	wild-type	wild-type	wild-type	wild-type	wild-type	wild-type	wild-type	wild-type	pathogenic mutant	wild-type	wild-type	wild-type	wild-type
TCGA-E2-A14Y-01	YES	35	Invasive Breast Carcinoma	WHITE	NOT HISPANIC OR LATINO	Female	Stage 2	Living Disease-Free	N/A	N/A	69.28	Positive	Positive	Positive	27	wild-type	wild-type	wild-type	wild-type	amplified	wild-type	wild-type	wild-type	pathogenic mutant	wild-type	wild-type	pathogenic mutant	wild-type	amplified	wild-type	wild-type
TCGA-E2-A14Z-01	YES	64	Invasive Breast Carcinoma	WHITE	NOT HISPANIC OR LATINO	Female	Stage 1	Deceased	6.18	18.5	18.5	Positive	Positive	Negative	48	wild-type	wild-type	wild-type	wild-type	wild-type	wild-type	wild-type	wild-type	wild-type	pathogenic mutant	wild-type	pathogenic mutant	wild-type	wild-type	wild-type	wild-type
TCGA-E2-A150-01	YES	48	Invasive Breast Carcinoma	WHITE	NOT HISPANIC OR LATINO	Female	Stage 2	Living Disease-Free	N/A	N/A	63.57	Negative	Negative	Negative	38	wild-type	wild-type	wild-type	wild-type	wild-type	wild-type	wild-type	wild-type	wild-type	wild-type	wild-type	pathogenic mutant	amplified	amplified	wild-type	wild-type
TCGA-E2-A152-01	YES	56	Invasive Breast Carcinoma	WHITE	NOT HISPANIC OR LATINO	Female	Stage 1	Living but Tumor Recurred/Progressed	31.73	N/A	69.91	Positive	Negative	Positive	100	wild-type	wild-type	wild-type	wild-type	amplified	wild-type	wild-type	wild-type	wild-type	wild-type	wild-type	pathogenic mutant	wild-type	wild-type	wild-type	wild-type
TCGA-E2-A153-01	YES	51	Invasive Breast Carcinoma	WHITE	NOT HISPANIC OR LATINO	Female	Stage 2	Living Disease-Free	N/A	N/A	23.23	Positive	Positive	Negative	19	wild-type	wild-type	wild-type	wild-type	wild-type	wild-type	pathogenic mutant	wild-type	pathogenic mutant	wild-type	wild-type	wild-type	wild-type	wild-type	wild-type	wild-type
TCGA-E2-A154-01	YES	68	Invasive Breast Carcinoma	WHITE	NOT HISPANIC OR LATINO	Female	Stage 1	Living Disease-Free	N/A	N/A	19.42	Positive	Positive	Negative	35	wild-type	wild-type	wild-type	wild-type	wild-type	wild-type	wild-type	wild-type	pathogenic mutant	wild-type	wild-type	wild-type	amplified	wild-type	wild-type	wild-type
TCGA-E2-A155-01	YES	58	Invasive Breast Carcinoma	WHITE	NOT HISPANIC OR LATINO	Female	Stage 2	Living Disease-Free	N/A	N/A	21.02	Positive	Negative	Negative	50	wild-type	wild-type	wild-type	wild-type	wild-type	pathogenic mutant	wild-type	wild-type	wild-type	wild-type	wild-type	pathogenic mutant	wild-type	wild-type	wild-type	wild-type
TCGA-E2-A156-01	YES	61	Invasive Breast Carcinoma	WHITE	NOT HISPANIC OR LATINO	Female	Stage 1	Living Disease-Free	N/A	N/A	23.85	Positive	Positive	Negative	22	wild-type	wild-type	wild-type	wild-type	wild-type	wild-type	wild-type	pathogenic mutant	pathogenic mutant	wild-type	wild-type	wild-type	wild-type	wild-type	wild-type	wild-type
TCGA-E2-A158-01	YES	43	Invasive Breast Carcinoma	WHITE	NOT HISPANIC OR LATINO	Female	Stage 2	Living Disease-Free	N/A	N/A	14.78	Negative	Negative	Negative	74	wild-type	wild-type	wild-type	wild-type	wild-type	wild-type	wild-type	wild-type	wild-type	wild-type	wild-type	pathogenic mutant	wild-type	amplified	wild-type	wild-type
TCGA-E2-A159-01	YES	50	Invasive Breast Carcinoma	WHITE	NOT HISPANIC OR LATINO	Female	Stage 2	Living Disease-Free	N/A	N/A	25.03	Negative	Negative	Negative	127	wild-type	wild-type	wild-type	wild-type	wild-type	amplified	wild-type	wild-type	wild-type	deleted	pathogenic mutant	pathogenic mutant	wild-type	wild-type	wild-type	wild-type
TCGA-E2-A15A-01	YES	45	Invasive Breast Carcinoma	WHITE	NOT HISPANIC OR LATINO	Female	Stage 3	Living Disease-Free	N/A	N/A	23.32	Positive	Positive	Negative	40	wild-type	wild-type	wild-type	wild-type	wild-type	wild-type	deleted	wild-type	wild-type	wild-type	wild-type	wild-type	amplified	amplified	wild-type	wild-type
TCGA-E2-A15C-01	YES	61	Invasive Breast Carcinoma	WHITE	NOT HISPANIC OR LATINO	Female	Stage 1	Living Disease-Free	N/A	N/A	22.8	Positive	Positive	Negative	27	wild-type	wild-type	wild-type	wild-type	wild-type	wild-type	wild-type	pathogenic mutant	pathogenic mutant	wild-type	wild-type	wild-type	wild-type	amplified	wild-type	wild-type
TCGA-E2-A15D-01	YES	47	Invasive Breast Carcinoma	WHITE	NOT HISPANIC OR LATINO	Female	Stage 2	Living Disease-Free	N/A	N/A	17.28	Positive	Positive	Negative	29	wild-type	wild-type	wild-type	wild-type	wild-type	pathogenic mutant	wild-type	wild-type	wild-type	wild-type	wild-type	wild-type	wild-type	wild-type	wild-type	wild-type
TCGA-E2-A15E-01	YES	40	Invasive Breast Carcinoma	WHITE	NOT HISPANIC OR LATINO	Female	Stage 2	Living Disease-Free	N/A	N/A	20.7	Positive	Positive	Positive	27	wild-type	wild-type	wild-type	wild-type	amplified	wild-type	wild-type	wild-type	pathogenic mutant	wild-type	wild-type	pathogenic mutant	wild-type	wild-type	wild-type	wild-type
TCGA-E2-A15F-01	YES	64	Invasive Breast Carcinoma	WHITE	NOT HISPANIC OR LATINO	Female	Stage 1	Living Disease-Free	N/A	N/A	21.62	Positive	Positive	Negative	19	wild-type	wild-type	wild-type	wild-type	wild-type	wild-type	wild-type	wild-type	wild-type	wild-type	wild-type	wild-type	wild-type	wild-type	wild-type	wild-type
TCGA-E2-A15G-01	YES	76	Invasive Breast Carcinoma	WHITE	NOT HISPANIC OR LATINO	Female	Stage 2	Living Disease-Free	N/A	N/A	18.2	Positive	Positive	Negative	44	wild-type	wild-type	wild-type	wild-type	wild-type	wild-type	wild-type	pathogenic mutant	pathogenic mutant	wild-type	wild-type	wild-type	wild-type	wild-type	wild-type	wild-type
TCGA-E2-A15H-01	YES	38	Invasive Breast Carcinoma	WHITE	NOT HISPANIC OR LATINO	Female	Stage 2	Living Disease-Free	N/A	N/A	12.91	Positive	Positive	Positive	26	wild-type	wild-type	wild-type	wild-type	amplified	pathogenic mutant	wild-type	wild-type	wild-type	wild-type	wild-type	wild-type	wild-type	wild-type	wild-type	wild-type
TCGA-E2-A15I-01	YES	44	Invasive Breast Carcinoma	WHITE	NOT HISPANIC OR LATINO	Female	Stage 2	Living Disease-Free	N/A	N/A	55.58	Positive	Positive	Negative	119	pathogenic mutant	wild-type	wild-type	wild-type	wild-type	wild-type	wild-type	wild-type	wild-type	wild-type	wild-type	wild-type	wild-type	wild-type	wild-type	wild-type
TCGA-E2-A15K-01	YES	58	Invasive Breast Carcinoma	WHITE	NOT HISPANIC OR LATINO	Female	Stage 2	Living Disease-Free	N/A	N/A	9.03	Positive	Positive	Negative	37	wild-type	wild-type	wild-type	wild-type	wild-type	wild-type	wild-type	wild-type	pathogenic mutant	wild-type	wild-type	wild-type	amplified	wild-type	wild-type	wild-type
TCGA-E2-A15L-01	YES	65	Invasive Breast Carcinoma	BLACK OR AFRICAN AMERICAN	NOT HISPANIC OR LATINO	Female	Stage 2	Living Disease-Free	N/A	N/A	20.57	Positive	Positive	Negative	31	wild-type	wild-type	wild-type	pathogenic mutant	wild-type	wild-type	wild-type	pathogenic mutant	pathogenic mutant	wild-type	wild-type	wild-type	wild-type	wild-type	wild-type	wild-type
TCGA-E2-A15M-01	YES	66	Invasive Breast Carcinoma	WHITE	NOT HISPANIC OR LATINO	Female	Stage 2	Deceased	N/A	11.04	11.04	Positive	Positive	Negative	59	wild-type	wild-type	wild-type	wild-type	wild-type	wild-type	wild-type	wild-type	wild-type	wild-type	wild-type	pathogenic mutant	wild-type	wild-type	wild-type	wild-type
TCGA-E2-A15O-01	YES	89	Invasive Breast Carcinoma	BLACK OR AFRICAN AMERICAN	NOT HISPANIC OR LATINO	Female	Stage 1	Living but Tumor Recurred/Progressed	39.75	N/A	50.76	Positive	Positive	Negative	32	wild-type	wild-type	wild-type	wild-type	wild-type	wild-type	wild-type	pathogenic mutant	wild-type	wild-type	wild-type	wild-type	amplified	wild-type	wild-type	wild-type
TCGA-E2-A15P-01	YES	61	Invasive Breast Carcinoma	WHITE	NOT HISPANIC OR LATINO	Female	Stage 1	Living Disease-Free	N/A	N/A	19.55	Positive	Positive	Negative	41	amplified	wild-type	wild-type	wild-type	wild-type	wild-type	wild-type	wild-type	pathogenic mutant	wild-type	wild-type	wild-type	wild-type	wild-type	wild-type	wild-type
TCGA-E2-A15R-01	YES	64	Invasive Breast Carcinoma	WHITE	NOT HISPANIC OR LATINO	Female	Stage 2	Living Disease-Free	N/A	N/A	56.9	Positive	Positive	Negative	33	wild-type	wild-type	wild-type	wild-type	wild-type	wild-type	wild-type	wild-type	wild-type	wild-type	wild-type	wild-type	amplified	wild-type	wild-type	wild-type
TCGA-E2-A15S-01	YES	34	Invasive Breast Carcinoma	WHITE	NOT HISPANIC OR LATINO	Female	Stage 2	Living Disease-Free	N/A	N/A	14.06	Positive	Negative	Negative	40	wild-type	wild-type	wild-type	wild-type	wild-type	wild-type	wild-type	wild-type	wild-type	wild-type	wild-type	wild-type	wild-type	amplified	wild-type	wild-type
TCGA-E2-A15T-01	YES	65	Invasive Breast Carcinoma	WHITE	NOT HISPANIC OR LATINO	Female	Stage 2	Living Disease-Free	N/A	N/A	51.35	Positive	Positive	Negative	39	wild-type	wild-type	wild-type	wild-type	wild-type	wild-type	wild-type	wild-type	wild-type	wild-type	wild-type	wild-type	amplified	wild-type	wild-type	wild-type
TCGA-E2-A1AZ-01	YES	63	Invasive Breast Carcinoma	WHITE	HISPANIC OR LATINO	Female	Stage 2	Living Disease-Free	N/A	N/A	76.51	Negative	Negative	Negative	45	wild-type	wild-type	wild-type	wild-type	wild-type	wild-type	wild-type	wild-type	wild-type	wild-type	wild-type	pathogenic mutant	wild-type	amplified	wild-type	wild-type
TCGA-E2-A1B0-01	YES	50	Invasive Breast Carcinoma	WHITE	NOT HISPANIC OR LATINO	Female	Stage 3	Living Disease-Free	N/A	N/A	53.58	Negative	Negative	Positive	31	wild-type	wild-type	wild-type	wild-type	amplified	wild-type	wild-type	wild-type	wild-type	wild-type	wild-type	pathogenic mutant	wild-type	amplified	wild-type	wild-type
TCGA-E2-A1B1-01	YES	45	Invasive Breast Carcinoma	WHITE	NOT HISPANIC OR LATINO	Female	Stage 2	Living Disease-Free	N/A	N/A	87.16	Positive	Positive	Positive	16	wild-type	wild-type	wild-type	wild-type	amplified	wild-type	wild-type	wild-type	wild-type	wild-type	wild-type	mutant of unknown significance	wild-type	wild-type	wild-type	wild-type
TCGA-E2-A1B4-01	YES	74	Invasive Breast Carcinoma	WHITE	NOT HISPANIC OR LATINO	Female	Stage 3	Deceased	N/A	32.98	32.98	Positive	Positive	Negative	30	wild-type	wild-type	wild-type	wild-type	wild-type	wild-type	wild-type	pathogenic mutant	pathogenic mutant	wild-type	wild-type	wild-type	wild-type	wild-type	wild-type	wild-type
TCGA-E2-A1B5-01	YES	46	Invasive Breast Carcinoma	WHITE	NOT HISPANIC OR LATINO	Female	Stage 2	Living Disease-Free	N/A	N/A	32.33	Positive	Positive	Negative	21	wild-type	wild-type	wild-type	wild-type	wild-type	pathogenic mutant	wild-type	wild-type	wild-type	wild-type	wild-type	wild-type	wild-type	wild-type	wild-type	wild-type
TCGA-E2-A1B6-01	YES	44	Invasive Breast Carcinoma	WHITE	NOT HISPANIC OR LATINO	Female	Stage 2	Living Disease-Free	N/A	N/A	28.48	Negative	Negative	Negative	17	wild-type	wild-type	wild-type	wild-type	wild-type	wild-type	wild-type	wild-type	wild-type	wild-type	wild-type	pathogenic mutant	wild-type	wild-type	wild-type	wild-type
TCGA-E2-A1BC-01	YES	63	Invasive Breast Carcinoma	N/A	N/A	Female	Stage 1	Living Disease-Free	N/A	N/A	16.46	Positive	Positive	Negative	28	wild-type	wild-type	wild-type	wild-type	wild-type	wild-type	wild-type	wild-type	pathogenic mutant	wild-type	wild-type	wild-type	wild-type	wild-type	wild-type	wild-type
TCGA-E2-A1BD-01	YES	53	Invasive Breast Carcinoma	WHITE	NOT HISPANIC OR LATINO	Female	Stage 2	Living Disease-Free	N/A	N/A	37.22	Positive	Positive	Negative	32	wild-type	mutant of unknown significance	wild-type	wild-type	wild-type	wild-type	wild-type	pathogenic mutant	pathogenic mutant	wild-type	wild-type	wild-type	wild-type	wild-type	wild-type	wild-type
TCGA-E2-A1IE-01	YES	61	Invasive Breast Carcinoma	WHITE	NOT HISPANIC OR LATINO	Female	Stage 2	Living but Tumor Recurred/Progressed	59.46	N/A	77.6	Positive	Positive	Negative	25	wild-type	wild-type	wild-type	wild-type	wild-type	wild-type	wild-type	wild-type	wild-type	wild-type	wild-type	wild-type	wild-type	wild-type	wild-type	wild-type
TCGA-E2-A1IF-01	YES	74	Invasive Breast Carcinoma	WHITE	NOT HISPANIC OR LATINO	Female	Stage 1	Living Disease-Free	N/A	N/A	37.39	Positive	Positive	Negative	20	wild-type	wild-type	wild-type	wild-type	wild-type	wild-type	wild-type	wild-type	pathogenic mutant	wild-type	wild-type	wild-type	wild-type	wild-type	wild-type	wild-type
TCGA-E2-A1IG-01	YES	45	Invasive Breast Carcinoma	WHITE	NOT HISPANIC OR LATINO	Female	Stage 2	Living Disease-Free	N/A	N/A	70.3	Positive	Positive	Negative	36	wild-type	wild-type	wild-type	wild-type	wild-type	wild-type	wild-type	wild-type	wild-type	wild-type	wild-type	wild-type	amplified	wild-type	wild-type	wild-type
TCGA-E2-A1IH-01	YES	80	Invasive Breast Carcinoma	WHITE	NOT HISPANIC OR LATINO	Female	Stage 1	Living Disease-Free	N/A	N/A	33.71	Positive	Positive	Negative	54	wild-type	wild-type	wild-type	mutant of unknown significance	wild-type	wild-type	wild-type	wild-type	wild-type	pathogenic mutant	wild-type	wild-type	wild-type	wild-type	wild-type	wild-type
TCGA-E2-A1II-01	YES	51	Invasive Breast Carcinoma	WHITE	NOT HISPANIC OR LATINO	Female	Stage 1	Living Disease-Free	N/A	N/A	33.67	Negative	Positive	Negative	23	wild-type	wild-type	wild-type	wild-type	wild-type	wild-type	wild-type	wild-type	wild-type	wild-type	wild-type	pathogenic mutant	wild-type	amplified	wild-type	wild-type
TCGA-E2-A1IJ-01	YES	57	Invasive Breast Carcinoma	WHITE	NOT HISPANIC OR LATINO	Female	Stage 1	Living Disease-Free	N/A	N/A	28.42	Positive	Positive	Negative	16	wild-type	wild-type	wild-type	pathogenic mutant	wild-type	wild-type	wild-type	wild-type	wild-type	deleted	wild-type	wild-type	wild-type	wild-type	wild-type	wild-type
TCGA-E2-A1IK-01	YES	71	Invasive Breast Carcinoma	WHITE	NOT HISPANIC OR LATINO	Female	Stage 2	Living Disease-Free	N/A	N/A	59.13	Positive	Positive	Negative	14	wild-type	wild-type	wild-type	wild-type	wild-type	wild-type	wild-type	wild-type	wild-type	wild-type	wild-type	wild-type	wild-type	wild-type	wild-type	wild-type
TCGA-E2-A1IL-01	YES	78	Invasive Breast Carcinoma	WHITE	NOT HISPANIC OR LATINO	Female	Stage 2	Living Disease-Free	N/A	N/A	3.88	Positive	Positive	Negative	18	wild-type	wild-type	wild-type	wild-type	wild-type	wild-type	wild-type	wild-type	pathogenic mutant	wild-type	wild-type	wild-type	wild-type	wild-type	wild-type	wild-type
TCGA-E2-A1IN-01	YES	60	Invasive Breast Carcinoma	WHITE	NOT HISPANIC OR LATINO	Female	Stage 1	Living Disease-Free	N/A	N/A	22.17	Positive	Positive	Negative	156	wild-type	wild-type	wild-type	wild-type	wild-type	wild-type	wild-type	wild-type	pathogenic mutant	wild-type	wild-type	pathogenic mutant	wild-type	wild-type	wild-type	wild-type
TCGA-E2-A1IO-01	YES	37	Invasive Breast Carcinoma	WHITE	NOT HISPANIC OR LATINO	Female	Stage 1	Living Disease-Free	N/A	N/A	60.94	Positive	Positive	Negative	14	wild-type	wild-type	wild-type	wild-type	wild-type	wild-type	wild-type	wild-type	pathogenic mutant	wild-type	wild-type	pathogenic mutant	wild-type	wild-type	wild-type	wild-type
TCGA-E2-A1IU-01	YES	60	Invasive Breast Carcinoma	WHITE	NOT HISPANIC OR LATINO	Female	Stage 1	Living Disease-Free	N/A	N/A	11.07	Positive	Positive	Negative	18	wild-type	wild-type	wild-type	wild-type	wild-type	wild-type	wild-type	wild-type	wild-type	wild-type	wild-type	wild-type	amplified	wild-type	wild-type	wild-type
TCGA-E2-A1L6-01	YES	44	Invasive Breast Carcinoma	WHITE	NOT HISPANIC OR LATINO	Female	Stage 2	Living Disease-Free	N/A	N/A	54.14	Positive	Positive	Negative	18	wild-type	wild-type	wild-type	wild-type	wild-type	wild-type	wild-type	wild-type	pathogenic mutant	wild-type	wild-type	wild-type	wild-type	wild-type	wild-type	wild-type
TCGA-E2-A1L7-01	YES	40	Invasive Breast Carcinoma	WHITE	NOT HISPANIC OR LATINO	Female	Stage 3	Living but Tumor Recurred/Progressed	53.19	N/A	60.32	Negative	Negative	Negative	64	wild-type	deleted	wild-type	wild-type	wild-type	wild-type	wild-type	wild-type	wild-type	wild-type	pathogenic mutant	pathogenic mutant	wild-type	amplified	wild-type	wild-type
TCGA-E2-A1L8-01	YES	52	Invasive Breast Carcinoma	BLACK OR AFRICAN AMERICAN	NOT HISPANIC OR LATINO	Female	Stage 2	Living Disease-Free	N/A	N/A	73.59	Positive	Positive	Negative	25	wild-type	wild-type	wild-type	pathogenic mutant	wild-type	wild-type	wild-type	wild-type	pathogenic mutant	wild-type	wild-type	wild-type	wild-type	wild-type	wild-type	wild-type
TCGA-E2-A1L9-01	YES	40	Invasive Breast Carcinoma	WHITE	NOT HISPANIC OR LATINO	Female	Stage 2	Living Disease-Free	N/A	N/A	19.65	Positive	Positive	Negative	20	pathogenic mutant	mutant of unknown significance	wild-type	wild-type	wild-type	pathogenic mutant	pathogenic mutant	wild-type	wild-type	wild-type	wild-type	wild-type	wild-type	wild-type	wild-type	wild-type
TCGA-E2-A1LA-01	YES	59	Invasive Breast Carcinoma	N/A	NOT HISPANIC OR LATINO	Female	Stage 2	Living Disease-Free	N/A	N/A	24.57	Positive	Positive	Negative	68	wild-type	wild-type	wild-type	wild-type	wild-type	wild-type	wild-type	wild-type	wild-type	wild-type	wild-type	wild-type	wild-type	amplified	wild-type	wild-type
TCGA-E2-A1LB-01	YES	41	Invasive Breast Carcinoma	BLACK OR AFRICAN AMERICAN	NOT HISPANIC OR LATINO	Female	Stage 2	Living Disease-Free	N/A	N/A	75.76	Negative	Negative	Positive	35	wild-type	wild-type	wild-type	wild-type	amplified	wild-type	wild-type	wild-type	wild-type	wild-type	wild-type	wild-type	wild-type	wild-type	wild-type	wild-type
TCGA-E2-A1LE-01	YES	71	Invasive Breast Carcinoma	WHITE	NOT HISPANIC OR LATINO	Female	Stage 3	Deceased	11.86	28.88	28.88	Negative	Negative	Positive	62	wild-type	wild-type	wild-type	wild-type	amplified	wild-type	wild-type	wild-type	wild-type	wild-type	wild-type	pathogenic mutant	wild-type	amplified	amplified	wild-type
TCGA-E2-A1LG-01	YES	50	Invasive Breast Carcinoma	BLACK OR AFRICAN AMERICAN	NOT HISPANIC OR LATINO	Female	Stage 2	Living Disease-Free	N/A	N/A	50.03	Negative	Negative	Negative	104	wild-type	wild-type	amplified	deleted	wild-type	wild-type	pathogenic mutant	wild-type	wild-type	wild-type	deleted	pathogenic mutant	wild-type	amplified	wild-type	wild-type
TCGA-E2-A1LH-01	YES	59	Invasive Breast Carcinoma	WHITE	NOT HISPANIC OR LATINO	Female	Stage 1	Living Disease-Free	N/A	N/A	106.67	Negative	Negative	Negative	136	wild-type	wild-type	wild-type	wild-type	wild-type	wild-type	wild-type	wild-type	wild-type	wild-type	wild-type	pathogenic mutant	wild-type	amplified	mutant of unknown significance	wild-type
TCGA-E2-A1LI-01	YES	57	Invasive Breast Carcinoma	WHITE	NOT HISPANIC OR LATINO	Female	Stage 2	Living Disease-Free	N/A	N/A	102.53	Negative	Negative	Negative	15	wild-type	wild-type	wild-type	wild-type	wild-type	wild-type	wild-type	wild-type	wild-type	wild-type	wild-type	wild-type	wild-type	wild-type	wild-type	wild-type
TCGA-E2-A1LK-01	YES	84	Invasive Breast Carcinoma	BLACK OR AFRICAN AMERICAN	NOT HISPANIC OR LATINO	Female	Stage 3	Deceased	5.09	8.74	8.74	Negative	Negative	Negative	32	wild-type	wild-type	wild-type	wild-type	wild-type	wild-type	wild-type	wild-type	wild-type	deleted	wild-type	pathogenic mutant	wild-type	amplified	wild-type	wild-type
TCGA-E2-A1LL-01	YES	73	Invasive Breast Carcinoma	BLACK OR AFRICAN AMERICAN	NOT HISPANIC OR LATINO	Female	Stage 3	Living but Tumor Recurred/Progressed	42.81	N/A	43	Negative	Negative	Negative	30	wild-type	wild-type	wild-type	wild-type	wild-type	wild-type	wild-type	wild-type	wild-type	wild-type	wild-type	pathogenic mutant	wild-type	wild-type	wild-type	wild-type
TCGA-E2-A2P5-01	YES	78	Invasive Breast Carcinoma	BLACK OR AFRICAN AMERICAN	NOT HISPANIC OR LATINO	Female	Stage 3	Deceased	19.61	26.97	26.97	Positive	Positive	Negative	64	wild-type	wild-type	wild-type	pathogenic mutant	wild-type	wild-type	pathogenic mutant	wild-type	pathogenic mutant	wild-type	wild-type	pathogenic mutant	wild-type	amplified	wild-type	wild-type
TCGA-E2-A2P6-01	YES	77	Invasive Breast Carcinoma	N/A	HISPANIC OR LATINO	Female	Stage 2	Living Disease-Free	N/A	N/A	34.53	Positive	Positive	Negative	105	wild-type	wild-type	wild-type	pathogenic mutant	wild-type	wild-type	wild-type	wild-type	wild-type	wild-type	wild-type	wild-type	amplified	wild-type	wild-type	wild-type
TCGA-E2-A3DX-01	YES	43	Invasive Breast Carcinoma	WHITE	NOT HISPANIC OR LATINO	Female	Stage 3	Living Disease-Free	N/A	N/A	43.53	Positive	Positive	Positive	12	wild-type	wild-type	wild-type	wild-type	wild-type	wild-type	wild-type	wild-type	wild-type	wild-type	wild-type	wild-type	wild-type	wild-type	wild-type	wild-type
TCGA-E2-A56Z-01	YES	69	Invasive Breast Carcinoma	BLACK OR AFRICAN AMERICAN	NOT HISPANIC OR LATINO	Female	Stage 2	Living Disease-Free	N/A	N/A	8.28	Positive	Positive	Negative	43	wild-type	wild-type	wild-type	wild-type	wild-type	wild-type	wild-type	wild-type	wild-type	wild-type	wild-type	wild-type	wild-type	wild-type	wild-type	wild-type
TCGA-E2-A570-01	YES	47	Invasive Breast Carcinoma	BLACK OR AFRICAN AMERICAN	NOT HISPANIC OR LATINO	Female	Stage 1	Living Disease-Free	N/A	N/A	30.58	Positive	Positive	Negative	22	pathogenic mutant	wild-type	wild-type	wild-type	wild-type	pathogenic mutant	wild-type	wild-type	wild-type	wild-type	wild-type	wild-type	wild-type	wild-type	wild-type	wild-type
TCGA-E2-A573-01	YES	48	Invasive Breast Carcinoma	BLACK OR AFRICAN AMERICAN	NOT HISPANIC OR LATINO	Female	Stage 1	Living Disease-Free	N/A	N/A	34.89	Negative	Negative	Negative	43	wild-type	wild-type	wild-type	wild-type	wild-type	wild-type	wild-type	wild-type	wild-type	deleted	deleted	pathogenic mutant	wild-type	wild-type	wild-type	wild-type
TCGA-E2-A574-01	YES	44	Invasive Breast Carcinoma	BLACK OR AFRICAN AMERICAN	NOT HISPANIC OR LATINO	Female	Stage 2	Living Disease-Free	N/A	N/A	38.73	Negative	Negative	Negative	80	wild-type	wild-type	wild-type	wild-type	wild-type	wild-type	wild-type	wild-type	amplified	wild-type	wild-type	pathogenic mutant	wild-type	wild-type	wild-type	wild-type
TCGA-E9-A1N3-01	YES	70	Invasive Breast Carcinoma	WHITE	NOT HISPANIC OR LATINO	Female	Stage 3	Living Disease-Free	N/A	N/A	34.79	N/A	N/A	N/A	27	wild-type	wild-type	wild-type	wild-type	wild-type	pathogenic mutant	wild-type	wild-type	wild-type	wild-type	wild-type	wild-type	wild-type	wild-type	wild-type	wild-type
TCGA-E9-A1N4-01	YES	41	Invasive Breast Carcinoma	WHITE	NOT HISPANIC OR LATINO	Female	Stage 3	Living Disease-Free	N/A	N/A	32.85	Positive	Positive	Positive	18	wild-type	wild-type	wild-type	wild-type	wild-type	wild-type	wild-type	pathogenic mutant	wild-type	wild-type	wild-type	wild-type	wild-type	wild-type	wild-type	wild-type
TCGA-E9-A1N5-01	YES	45	Invasive Breast Carcinoma	WHITE	NOT HISPANIC OR LATINO	Female	Stage 2	Living Disease-Free	N/A	N/A	36.79	Positive	Positive	Positive	28	wild-type	wild-type	wild-type	wild-type	wild-type	wild-type	wild-type	wild-type	pathogenic mutant	wild-type	wild-type	pathogenic mutant	amplified	wild-type	wild-type	wild-type
TCGA-E9-A1N8-01	YES	48	Invasive Breast Carcinoma	WHITE	NOT HISPANIC OR LATINO	Female	Stage 2	Living Disease-Free	N/A	N/A	34.13	Negative	N/A	Negative	31	wild-type	wild-type	wild-type	wild-type	wild-type	wild-type	pathogenic mutant	wild-type	wild-type	wild-type	wild-type	pathogenic mutant	wild-type	wild-type	wild-type	wild-type
TCGA-E9-A1N9-01	YES	58	Invasive Breast Carcinoma	WHITE	NOT HISPANIC OR LATINO	Female	Stage 2	Living Disease-Free	N/A	N/A	36.17	Negative	Positive	Positive	44	wild-type	wild-type	wild-type	wild-type	wild-type	wild-type	wild-type	mutant of unknown significance	wild-type	wild-type	wild-type	pathogenic mutant	amplified	amplified	wild-type	wild-type
TCGA-E9-A1NA-01	YES	58	Invasive Breast Carcinoma	WHITE	NOT HISPANIC OR LATINO	Female	Stage 2	Living Disease-Free	N/A	N/A	36.53	Positive	Positive	Positive	84	wild-type	wild-type	wild-type	wild-type	wild-type	pathogenic mutant	wild-type	wild-type	wild-type	wild-type	deleted	wild-type	wild-type	wild-type	wild-type	wild-type
TCGA-E9-A1ND-01	YES	75	Invasive Breast Carcinoma	WHITE	NOT HISPANIC OR LATINO	Female	Stage 2	Living Disease-Free	N/A	N/A	41.59	Negative	Negative	Positive	76	amplified	wild-type	wild-type	wild-type	wild-type	wild-type	wild-type	wild-type	wild-type	deleted	wild-type	pathogenic mutant	wild-type	wild-type	wild-type	wild-type
TCGA-E9-A1NE-01	YES	28	Invasive Breast Carcinoma	WHITE	NOT HISPANIC OR LATINO	Female	Stage 2	Living Disease-Free	N/A	N/A	35.74	Positive	Positive	Negative	40	wild-type	wild-type	wild-type	wild-type	wild-type	wild-type	wild-type	wild-type	wild-type	wild-type	wild-type	wild-type	wild-type	wild-type	wild-type	wild-type
TCGA-E9-A1NF-01	YES	60	Invasive Breast Carcinoma	WHITE	NOT HISPANIC OR LATINO	Female	Stage 2	Deceased	2.96	35.22	35.22	Positive	Positive	Negative	47	wild-type	wild-type	wild-type	wild-type	wild-type	wild-type	wild-type	wild-type	wild-type	wild-type	wild-type	pathogenic mutant	wild-type	wild-type	wild-type	wild-type
TCGA-E9-A1NG-01	YES	62	Invasive Breast Carcinoma	WHITE	NOT HISPANIC OR LATINO	Female	Stage 2	Deceased	N/A	25.82	25.82	Positive	Positive	Negative	22	wild-type	wild-type	wild-type	wild-type	wild-type	wild-type	wild-type	wild-type	pathogenic mutant	wild-type	wild-type	wild-type	wild-type	wild-type	wild-type	wild-type
TCGA-E9-A1NH-01	YES	71	Invasive Breast Carcinoma	WHITE	NOT HISPANIC OR LATINO	Female	Stage 2	Living Disease-Free	N/A	N/A	18.92	Positive	Positive	Negative	19	wild-type	wild-type	wild-type	wild-type	wild-type	pathogenic mutant	wild-type	wild-type	pathogenic mutant	wild-type	wild-type	wild-type	wild-type	wild-type	wild-type	wild-type
TCGA-E9-A1NI-01	YES	51	Invasive Breast Carcinoma	WHITE	NOT HISPANIC OR LATINO	Female	Stage 2	Living Disease-Free	N/A	N/A	9.86	Positive	Positive	Negative	119	wild-type	wild-type	wild-type	wild-type	wild-type	pathogenic mutant	wild-type	wild-type	pathogenic mutant	wild-type	wild-type	wild-type	wild-type	wild-type	wild-type	wild-type
TCGA-E9-A1QZ-01	YES	61	Invasive Breast Carcinoma	WHITE	NOT HISPANIC OR LATINO	Female	Stage 2	Living Disease-Free	N/A	N/A	24.8	N/A	N/A	N/A	13	wild-type	wild-type	wild-type	wild-type	wild-type	wild-type	wild-type	wild-type	wild-type	wild-type	wild-type	wild-type	amplified	wild-type	wild-type	wild-type
TCGA-E9-A1R0-01	YES	58	Invasive Breast Carcinoma	WHITE	NOT HISPANIC OR LATINO	Female	Stage 2	Living Disease-Free	N/A	N/A	28.25	N/A	N/A	N/A	22	wild-type	wild-type	wild-type	wild-type	wild-type	wild-type	wild-type	wild-type	pathogenic mutant	wild-type	wild-type	wild-type	wild-type	wild-type	wild-type	wild-type
TCGA-E9-A1R2-01	YES	51	Invasive Breast Carcinoma	WHITE	NOT HISPANIC OR LATINO	Female	Stage 3	Living Disease-Free	N/A	N/A	34.92	Positive	Negative	Negative	51	wild-type	wild-type	pathogenic mutant	wild-type	wild-type	wild-type	wild-type	wild-type	wild-type	wild-type	wild-type	wild-type	wild-type	wild-type	wild-type	wild-type
TCGA-E9-A1R3-01	YES	70	Invasive Breast Carcinoma	WHITE	NOT HISPANIC OR LATINO	Female	Stage 3	Living Disease-Free	N/A	N/A	2.56	N/A	N/A	N/A	23	wild-type	wild-type	wild-type	wild-type	wild-type	wild-type	wild-type	wild-type	pathogenic mutant	wild-type	wild-type	wild-type	wild-type	wild-type	wild-type	wild-type
TCGA-E9-A1R4-01	YES	66	Invasive Breast Carcinoma	WHITE	NOT HISPANIC OR LATINO	Female	Stage 1	Living Disease-Free	N/A	N/A	6.11	N/A	N/A	N/A	102	wild-type	wild-type	wild-type	wild-type	wild-type	wild-type	wild-type	wild-type	pathogenic mutant	wild-type	wild-type	wild-type	wild-type	wild-type	wild-type	wild-type
TCGA-E9-A1R5-01	YES	63	Invasive Breast Carcinoma	WHITE	NOT HISPANIC OR LATINO	Female	Stage 1	Living Disease-Free	N/A	N/A	3.02	N/A	N/A	N/A	34	wild-type	wild-type	wild-type	wild-type	pathogenic mutant	wild-type	wild-type	wild-type	pathogenic mutant	wild-type	wild-type	wild-type	wild-type	wild-type	wild-type	wild-type
TCGA-E9-A1R6-01	YES	63	Invasive Breast Carcinoma	WHITE	NOT HISPANIC OR LATINO	Female	Stage 2	Living Disease-Free	N/A	N/A	11.14	N/A	N/A	N/A	28	wild-type	wild-type	wild-type	wild-type	wild-type	wild-type	wild-type	pathogenic mutant	wild-type	wild-type	wild-type	wild-type	wild-type	wild-type	wild-type	wild-type
TCGA-E9-A1R7-01	YES	64	Invasive Breast Carcinoma	WHITE	NOT HISPANIC OR LATINO	Female	Stage 2	Living Disease-Free	N/A	N/A	48.19	N/A	N/A	N/A	48	amplified	wild-type	wild-type	wild-type	wild-type	pathogenic mutant	wild-type	wild-type	wild-type	wild-type	wild-type	wild-type	wild-type	wild-type	wild-type	wild-type
TCGA-E9-A1RB-01	YES	40	Invasive Breast Carcinoma	WHITE	NOT HISPANIC OR LATINO	Female	Stage 2	Deceased	N/A	32.06	32.06	N/A	N/A	N/A	22	wild-type	wild-type	wild-type	wild-type	wild-type	wild-type	wild-type	wild-type	wild-type	deleted	deleted	pathogenic mutant	wild-type	wild-type	wild-type	wild-type
TCGA-E9-A1RC-01	YES	56	Invasive Breast Carcinoma	WHITE	NOT HISPANIC OR LATINO	Female	Stage 3	Living Disease-Free	N/A	N/A	40.21	N/A	N/A	N/A	39	wild-type	wild-type	wild-type	wild-type	wild-type	pathogenic mutant	wild-type	wild-type	pathogenic mutant	wild-type	pathogenic mutant	wild-type	wild-type	wild-type	wild-type	wild-type
TCGA-E9-A1RD-01	YES	67	Invasive Breast Carcinoma	WHITE	NOT HISPANIC OR LATINO	Female	Stage 2	Living Disease-Free	N/A	N/A	1.12	N/A	N/A	N/A	19	wild-type	wild-type	wild-type	wild-type	wild-type	wild-type	wild-type	pathogenic mutant	pathogenic mutant	wild-type	wild-type	wild-type	wild-type	wild-type	wild-type	wild-type
TCGA-E9-A1RE-01	YES	74	Invasive Breast Carcinoma	WHITE	NOT HISPANIC OR LATINO	Female	Stage 3	Living Disease-Free	N/A	N/A	46.62	N/A	N/A	N/A	47	wild-type	wild-type	wild-type	wild-type	wild-type	wild-type	wild-type	wild-type	pathogenic mutant	wild-type	wild-type	wild-type	wild-type	amplified	wild-type	wild-type
TCGA-E9-A1RF-01	YES	68	Invasive Breast Carcinoma	WHITE	NOT HISPANIC OR LATINO	Female	Stage 3	Living Disease-Free	N/A	N/A	6.57	N/A	N/A	N/A	120	wild-type	wild-type	wild-type	wild-type	wild-type	pathogenic mutant	wild-type	wild-type	wild-type	wild-type	wild-type	wild-type	wild-type	wild-type	wild-type	wild-type
TCGA-E9-A1RH-01	YES	63	Invasive Breast Carcinoma	WHITE	NOT HISPANIC OR LATINO	Female	Stage 2	Living Disease-Free	N/A	N/A	46.55	N/A	N/A	N/A	76	wild-type	wild-type	wild-type	wild-type	wild-type	wild-type	wild-type	wild-type	pathogenic mutant	wild-type	wild-type	pathogenic mutant	wild-type	amplified	wild-type	wild-type
TCGA-E9-A1RI-01	YES	43	Invasive Breast Carcinoma	WHITE	NOT HISPANIC OR LATINO	Female	Stage 3	Living Disease-Free	N/A	N/A	47.6	N/A	N/A	N/A	13	wild-type	wild-type	wild-type	wild-type	wild-type	wild-type	wild-type	wild-type	pathogenic mutant	wild-type	wild-type	wild-type	wild-type	wild-type	wild-type	wild-type
TCGA-E9-A226-01	YES	45	Invasive Breast Carcinoma	WHITE	NOT HISPANIC OR LATINO	Female	Stage 3	Deceased	25.95	34.43	34.43	N/A	N/A	N/A	28	wild-type	wild-type	wild-type	wild-type	wild-type	wild-type	pathogenic mutant	wild-type	pathogenic mutant	wild-type	wild-type	wild-type	wild-type	wild-type	wild-type	wild-type
TCGA-E9-A227-01	YES	42	Invasive Breast Carcinoma	WHITE	NOT HISPANIC OR LATINO	Female	Stage 2	Living with Tumor	N/A	N/A	32.03	Positive	Positive	Negative	15	wild-type	wild-type	wild-type	wild-type	wild-type	wild-type	wild-type	wild-type	pathogenic mutant	wild-type	wild-type	wild-type	wild-type	wild-type	wild-type	wild-type
TCGA-E9-A228-01	YES	58	Invasive Breast Carcinoma	WHITE	NOT HISPANIC OR LATINO	Female	Stage 2	Living Disease-Free	N/A	N/A	42.21	N/A	N/A	N/A	38	wild-type	wild-type	wild-type	wild-type	amplified	wild-type	wild-type	wild-type	wild-type	wild-type	wild-type	wild-type	amplified	wild-type	wild-type	wild-type
TCGA-E9-A229-01	YES	37	Invasive Breast Carcinoma	WHITE	NOT HISPANIC OR LATINO	Female	Stage 1	Living Disease-Free	N/A	N/A	37.71	N/A	N/A	N/A	14	wild-type	wild-type	wild-type	wild-type	wild-type	wild-type	wild-type	wild-type	pathogenic mutant	wild-type	wild-type	wild-type	wild-type	wild-type	wild-type	wild-type
TCGA-E9-A22A-01	YES	74	Invasive Breast Carcinoma	WHITE	NOT HISPANIC OR LATINO	Female	Stage 2	Living Disease-Free	N/A	N/A	39.06	Positive	Negative	Negative	31	wild-type	wild-type	wild-type	wild-type	wild-type	wild-type	wild-type	wild-type	wild-type	wild-type	wild-type	wild-type	wild-type	wild-type	wild-type	wild-type
TCGA-E9-A22B-01	YES	71	Invasive Breast Carcinoma	WHITE	NOT HISPANIC OR LATINO	Female	Stage 1	Living Disease-Free	N/A	N/A	38.34	Positive	Negative	Negative	47	wild-type	wild-type	wild-type	wild-type	wild-type	wild-type	wild-type	wild-type	wild-type	wild-type	wild-type	wild-type	wild-type	wild-type	wild-type	wild-type
TCGA-E9-A22D-01	YES	38	Invasive Breast Carcinoma	WHITE	NOT HISPANIC OR LATINO	Female	Stage 2	Living Disease-Free	N/A	N/A	41	Positive	Positive	Positive	18	wild-type	wild-type	wild-type	wild-type	amplified	pathogenic mutant	wild-type	wild-type	wild-type	wild-type	wild-type	wild-type	amplified	wild-type	wild-type	wild-type
TCGA-E9-A22E-01	YES	56	Invasive Breast Carcinoma	WHITE	NOT HISPANIC OR LATINO	Female	Stage 3	Living Disease-Free	N/A	N/A	41.69	Positive	Positive	Positive	74	wild-type	wild-type	wild-type	wild-type	wild-type	wild-type	wild-type	wild-type	wild-type	deleted	wild-type	pathogenic mutant	wild-type	wild-type	wild-type	wild-type
TCGA-E9-A22G-01	YES	47	Invasive Breast Carcinoma	WHITE	NOT HISPANIC OR LATINO	Female	Stage 2	Living Disease-Free	N/A	N/A	40.7	Negative	Negative	Positive	80	wild-type	wild-type	wild-type	wild-type	wild-type	wild-type	amplified	wild-type	wild-type	wild-type	wild-type	pathogenic mutant	wild-type	wild-type	wild-type	wild-type
TCGA-E9-A22H-01	YES	42	Invasive Breast Carcinoma	WHITE	NOT HISPANIC OR LATINO	Female	Stage 2	Living Disease-Free	N/A	N/A	40.47	Positive	Positive	Positive	22	pathogenic mutant	wild-type	wild-type	wild-type	wild-type	wild-type	wild-type	mutant of unknown significance	wild-type	wild-type	wild-type	wild-type	wild-type	wild-type	wild-type	wild-type
TCGA-E9-A243-01	YES	52	Invasive Breast Carcinoma	WHITE	NOT HISPANIC OR LATINO	Female	Stage 2	Living but Tumor Recurred/Progressed	10.02	N/A	20.11	N/A	N/A	N/A	53	wild-type	wild-type	wild-type	wild-type	wild-type	wild-type	wild-type	wild-type	wild-type	wild-type	wild-type	pathogenic mutant	wild-type	wild-type	wild-type	wild-type
TCGA-E9-A244-01	YES	54	Invasive Breast Carcinoma	WHITE	NOT HISPANIC OR LATINO	Female	Stage 2	Living Disease-Free	N/A	N/A	0.69	N/A	N/A	N/A	71	wild-type	wild-type	wild-type	wild-type	wild-type	amplified	wild-type	wild-type	amplified	wild-type	wild-type	pathogenic mutant	wild-type	wild-type	wild-type	wild-type
TCGA-E9-A245-01	YES	47	Invasive Breast Carcinoma	WHITE	NOT HISPANIC OR LATINO	Female	Stage 2	Deceased	N/A	N/A	N/A	N/A	N/A	N/A	16	wild-type	wild-type	wild-type	wild-type	wild-type	pathogenic mutant	wild-type	wild-type	wild-type	wild-type	wild-type	wild-type	wild-type	wild-type	wild-type	wild-type
TCGA-E9-A247-01	YES	59	Invasive Breast Carcinoma	WHITE	NOT HISPANIC OR LATINO	Female	Stage 1	Living Disease-Free	N/A	N/A	38.96	N/A	N/A	N/A	36	wild-type	wild-type	wild-type	wild-type	wild-type	wild-type	amplified	wild-type	wild-type	wild-type	wild-type	wild-type	amplified	wild-type	wild-type	wild-type
TCGA-E9-A248-01	YES	51	Invasive Breast Carcinoma	WHITE	NOT HISPANIC OR LATINO	Female	Stage 2	Living Disease-Free	N/A	N/A	1.94	N/A	N/A	N/A	21	wild-type	wild-type	wild-type	wild-type	wild-type	wild-type	wild-type	wild-type	wild-type	wild-type	wild-type	pathogenic mutant	wild-type	wild-type	wild-type	wild-type
TCGA-E9-A249-01	YES	45	Invasive Breast Carcinoma	WHITE	NOT HISPANIC OR LATINO	Female	Stage 2	Living Disease-Free	N/A	N/A	7.13	N/A	N/A	N/A	12	wild-type	wild-type	wild-type	wild-type	wild-type	pathogenic mutant	wild-type	wild-type	pathogenic mutant	wild-type	wild-type	wild-type	wild-type	wild-type	wild-type	wild-type
TCGA-E9-A24A-01	YES	69	Invasive Breast Carcinoma	WHITE	NOT HISPANIC OR LATINO	Female	Stage 2	Living Disease-Free	N/A	N/A	24.54	N/A	N/A	N/A	25	wild-type	wild-type	wild-type	wild-type	wild-type	wild-type	wild-type	wild-type	wild-type	wild-type	wild-type	wild-type	wild-type	wild-type	wild-type	wild-type
TCGA-E9-A295-01	YES	71	Invasive Breast Carcinoma	WHITE	NOT HISPANIC OR LATINO	Female	Stage 2	Living Disease-Free	N/A	N/A	12.32	Positive	Positive	Positive	65	wild-type	wild-type	wild-type	wild-type	wild-type	wild-type	wild-type	wild-type	pathogenic mutant	wild-type	wild-type	wild-type	amplified	wild-type	wild-type	wild-type
TCGA-E9-A2JS-01	YES	72	Invasive Breast Carcinoma	WHITE	NOT HISPANIC OR LATINO	Female	Stage 2	Deceased	17.21	29.7	29.7	N/A	N/A	N/A	46	wild-type	wild-type	wild-type	wild-type	wild-type	wild-type	wild-type	wild-type	wild-type	wild-type	wild-type	wild-type	wild-type	wild-type	wild-type	wild-type
TCGA-E9-A2JT-01	YES	63	Invasive Breast Carcinoma	WHITE	NOT HISPANIC OR LATINO	Female	Stage 2	Living Disease-Free	N/A	N/A	9.46	N/A	N/A	N/A	16	wild-type	wild-type	wild-type	mutant of unknown significance	wild-type	wild-type	wild-type	wild-type	wild-type	wild-type	wild-type	wild-type	wild-type	wild-type	wild-type	wild-type
TCGA-E9-A3Q9-01	YES	78	Invasive Breast Carcinoma	WHITE	NOT HISPANIC OR LATINO	Female	Stage 3	Living Disease-Free	N/A	N/A	32.88	Positive	Positive	Negative	40	wild-type	wild-type	wild-type	wild-type	wild-type	wild-type	wild-type	wild-type	wild-type	wild-type	wild-type	wild-type	wild-type	wild-type	wild-type	wild-type
TCGA-E9-A3QA-01	YES	33	Invasive Breast Carcinoma	WHITE	NOT HISPANIC OR LATINO	Female	Stage 2	Living Disease-Free	N/A	N/A	30.16	N/A	N/A	N/A	55	wild-type	wild-type	wild-type	wild-type	wild-type	wild-type	wild-type	wild-type	wild-type	wild-type	wild-type	pathogenic mutant	wild-type	amplified	wild-type	wild-type
TCGA-E9-A3X8-01	YES	48	Invasive Breast Carcinoma	WHITE	NOT HISPANIC OR LATINO	Female	Stage 2	Living Disease-Free	N/A	N/A	30.42	Positive	Positive	Positive	15	wild-type	wild-type	wild-type	pathogenic mutant	wild-type	wild-type	wild-type	wild-type	wild-type	wild-type	wild-type	wild-type	wild-type	wild-type	wild-type	wild-type
TCGA-E9-A54X-01	YES	85	Invasive Breast Carcinoma	WHITE	NOT HISPANIC OR LATINO	Female	Stage 1	Living Disease-Free	N/A	N/A	23.88	Positive	Positive	Negative	26	wild-type	wild-type	wild-type	wild-type	wild-type	wild-type	wild-type	wild-type	wild-type	wild-type	wild-type	wild-type	wild-type	wild-type	wild-type	wild-type
TCGA-E9-A5UO-01	YES	41	Invasive Breast Carcinoma	WHITE	NOT HISPANIC OR LATINO	Female	Stage 2	Living Disease-Free	N/A	N/A	25.79	N/A	N/A	N/A	31	wild-type	wild-type	wild-type	wild-type	wild-type	pathogenic mutant	wild-type	wild-type	wild-type	wild-type	wild-type	wild-type	wild-type	wild-type	wild-type	wild-type
TCGA-E9-A5UP-01	YES	63	Invasive Breast Carcinoma	WHITE	NOT HISPANIC OR LATINO	Female	Stage 2	Living Disease-Free	N/A	N/A	26.38	N/A	N/A	N/A	25	wild-type	wild-type	wild-type	wild-type	wild-type	pathogenic mutant	wild-type	wild-type	wild-type	wild-type	wild-type	wild-type	wild-type	wild-type	wild-type	wild-type
TCGA-EW-A1IW-01	YES	80	Invasive Breast Carcinoma	WHITE	HISPANIC OR LATINO	Female	Stage 2	Living Disease-Free	N/A	N/A	12.19	Positive	Positive	Positive	73	wild-type	wild-type	wild-type	pathogenic mutant	amplified	mutant of unknown significance	wild-type	wild-type	pathogenic mutant	wild-type	wild-type	wild-type	amplified	wild-type	wild-type	wild-type
TCGA-EW-A1IX-01	YES	48	Invasive Breast Carcinoma	ASIAN	HISPANIC OR LATINO	Female	Stage 2	Living Disease-Free	N/A	N/A	39.68	Positive	Positive	Negative	25	wild-type	wild-type	wild-type	wild-type	wild-type	wild-type	wild-type	mutant of unknown significance	pathogenic mutant	wild-type	deleted	wild-type	wild-type	wild-type	wild-type	wild-type
TCGA-EW-A1IY-01	YES	38	Invasive Breast Carcinoma	ASIAN	NOT HISPANIC OR LATINO	Female	Stage 1	Living Disease-Free	N/A	N/A	8.48	Positive	Positive	Negative	30	pathogenic mutant	wild-type	wild-type	wild-type	wild-type	pathogenic mutant	wild-type	wild-type	wild-type	wild-type	wild-type	wild-type	wild-type	wild-type	wild-type	wild-type
TCGA-EW-A1J1-01	YES	38	Invasive Breast Carcinoma	WHITE	HISPANIC OR LATINO	Female	Stage 2	Living Disease-Free	N/A	N/A	18.89	Positive	Positive	Negative	17	wild-type	wild-type	wild-type	wild-type	wild-type	wild-type	wild-type	pathogenic mutant	pathogenic mutant	wild-type	wild-type	wild-type	wild-type	wild-type	wild-type	wild-type
TCGA-EW-A1J2-01	YES	50	Invasive Breast Carcinoma	BLACK OR AFRICAN AMERICAN	NOT HISPANIC OR LATINO	Female	N/A	Living Disease-Free	N/A	N/A	13.24	Positive	Positive	Negative	27	wild-type	wild-type	wild-type	pathogenic mutant	wild-type	wild-type	wild-type	wild-type	pathogenic mutant	wild-type	wild-type	wild-type	wild-type	wild-type	wild-type	wild-type
TCGA-EW-A1J3-01	YES	61	Invasive Breast Carcinoma	WHITE	HISPANIC OR LATINO	Female	Stage 1	Living Disease-Free	N/A	N/A	16.56	Positive	Positive	Positive	26	wild-type	wild-type	wild-type	wild-type	amplified	wild-type	wild-type	wild-type	wild-type	wild-type	wild-type	wild-type	amplified	wild-type	wild-type	wild-type
TCGA-EW-A1J6-01	YES	70	Invasive Breast Carcinoma	WHITE	HISPANIC OR LATINO	Female	Stage 1	Living Disease-Free	N/A	N/A	28.75	Positive	Positive	Negative	30	wild-type	wild-type	wild-type	wild-type	wild-type	wild-type	wild-type	wild-type	wild-type	wild-type	wild-type	wild-type	wild-type	wild-type	wild-type	wild-type
TCGA-EW-A1OV-01	YES	56	Invasive Breast Carcinoma	WHITE	HISPANIC OR LATINO	Female	Stage 2	Living Disease-Free	N/A	N/A	25.92	Negative	Negative	Negative	82	wild-type	wild-type	wild-type	wild-type	wild-type	wild-type	wild-type	wild-type	pathogenic mutant	pathogenic mutant	wild-type	wild-type	wild-type	wild-type	wild-type	wild-type
TCGA-EW-A1OX-01	YES	43	Invasive Breast Carcinoma	WHITE	HISPANIC OR LATINO	Female	Stage 2	Living Disease-Free	N/A	N/A	29.93	Positive	Positive	Negative	17	wild-type	deleted	deleted	wild-type	wild-type	pathogenic mutant	wild-type	wild-type	wild-type	wild-type	wild-type	wild-type	wild-type	wild-type	wild-type	wild-type
TCGA-EW-A1OY-01	YES	63	Invasive Breast Carcinoma	WHITE	HISPANIC OR LATINO	Female	Stage 2	Living Disease-Free	N/A	N/A	29.83	Positive	Positive	Negative	57	wild-type	wild-type	wild-type	wild-type	wild-type	wild-type	pathogenic mutant	pathogenic mutant	wild-type	wild-type	wild-type	pathogenic mutant	wild-type	wild-type	wild-type	wild-type
TCGA-EW-A1OZ-01	YES	56	Invasive Breast Carcinoma	BLACK OR AFRICAN AMERICAN	NOT HISPANIC OR LATINO	Female	Stage 2	Living Disease-Free	N/A	N/A	40.37	Positive	Negative	Positive	50	wild-type	wild-type	wild-type	wild-type	amplified	wild-type	wild-type	wild-type	amplified	wild-type	wild-type	pathogenic mutant	wild-type	wild-type	wild-type	wild-type
TCGA-EW-A1P0-01	YES	55	Invasive Breast Carcinoma	WHITE	NOT HISPANIC OR LATINO	Female	Stage 2	Living but Tumor Recurred/Progressed	35.94	N/A	41.1	Positive	Negative	Negative	22	wild-type	wild-type	wild-type	wild-type	wild-type	wild-type	wild-type	wild-type	pathogenic mutant	wild-type	wild-type	wild-type	wild-type	wild-type	wild-type	wild-type
TCGA-EW-A1P3-01	YES	48	Invasive Breast Carcinoma	WHITE	NOT HISPANIC OR LATINO	Female	Stage 2	Living Disease-Free	N/A	N/A	52.92	Positive	Positive	Negative	19	wild-type	wild-type	wild-type	wild-type	wild-type	pathogenic mutant	wild-type	wild-type	wild-type	wild-type	wild-type	wild-type	wild-type	wild-type	amplified	wild-type
TCGA-EW-A1P4-01	YES	43	Invasive Breast Carcinoma	WHITE	HISPANIC OR LATINO	Female	Stage 2	Living Disease-Free	N/A	N/A	29.8	Negative	Negative	Negative	58	wild-type	wild-type	wild-type	wild-type	wild-type	wild-type	wild-type	wild-type	wild-type	wild-type	wild-type	pathogenic mutant	wild-type	wild-type	wild-type	wild-type
TCGA-EW-A1P5-01	YES	77	Invasive Breast Carcinoma	WHITE	NOT HISPANIC OR LATINO	Female	Stage 2	Living Disease-Free	N/A	N/A	23.09	Positive	Positive	Negative	15	wild-type	wild-type	wild-type	wild-type	wild-type	wild-type	wild-type	wild-type	pathogenic mutant	wild-type	wild-type	wild-type	wild-type	wild-type	wild-type	wild-type
TCGA-EW-A1P6-01	YES	64	Invasive Breast Carcinoma	WHITE	HISPANIC OR LATINO	Female	Stage 2	Living Disease-Free	N/A	N/A	18.46	Positive	Positive	Negative	22	wild-type	wild-type	wild-type	wild-type	wild-type	wild-type	wild-type	pathogenic mutant	wild-type	wild-type	wild-type	wild-type	wild-type	wild-type	wild-type	wild-type
TCGA-EW-A1P7-01	YES	59	Invasive Breast Carcinoma	WHITE	HISPANIC OR LATINO	Female	Stage 2	Living but Tumor Recurred/Progressed	23.95	N/A	30.06	Negative	Negative	Negative	30	wild-type	wild-type	deleted	wild-type	wild-type	wild-type	wild-type	wild-type	wild-type	wild-type	deleted	pathogenic mutant	wild-type	wild-type	wild-type	wild-type
TCGA-EW-A1P8-01	YES	58	Invasive Breast Carcinoma	WHITE	NOT HISPANIC OR LATINO	Female	Stage 3	Deceased	6.8	7.85	7.85	Negative	Negative	Negative	32	wild-type	wild-type	wild-type	wild-type	wild-type	wild-type	wild-type	wild-type	wild-type	deleted	wild-type	pathogenic mutant	wild-type	wild-type	wild-type	wild-type
TCGA-EW-A1PA-01	YES	59	Invasive Breast Carcinoma	WHITE	HISPANIC OR LATINO	Female	Stage 2	Living Disease-Free	N/A	N/A	18.89	Positive	Positive	Negative	27	wild-type	wild-type	wild-type	wild-type	wild-type	wild-type	wild-type	wild-type	wild-type	wild-type	wild-type	pathogenic mutant	wild-type	wild-type	wild-type	wild-type
TCGA-EW-A1PB-01	YES	70	Invasive Breast Carcinoma	BLACK OR AFRICAN AMERICAN	NOT HISPANIC OR LATINO	Female	Stage 3	Living Disease-Free	N/A	N/A	19.97	Negative	Negative	Negative	119	wild-type	wild-type	wild-type	wild-type	wild-type	wild-type	amplified	wild-type	wild-type	deleted	wild-type	wild-type	wild-type	amplified	wild-type	wild-type
TCGA-EW-A1PC-01	YES	66	Invasive Breast Carcinoma	BLACK OR AFRICAN AMERICAN	NOT HISPANIC OR LATINO	Female	Stage 2	Living Disease-Free	N/A	N/A	6.14	Positive	Positive	Negative	99	wild-type	wild-type	wild-type	wild-type	wild-type	wild-type	wild-type	wild-type	pathogenic mutant	wild-type	wild-type	pathogenic mutant	wild-type	wild-type	wild-type	wild-type
TCGA-EW-A1PD-01	YES	61	Invasive Breast Carcinoma	WHITE	HISPANIC OR LATINO	Male	Stage 2	Living Disease-Free	N/A	N/A	13.93	Positive	Positive	Positive	62	wild-type	wild-type	wild-type	wild-type	mutant of unknown significance	wild-type	wild-type	wild-type	wild-type	wild-type	pathogenic mutant	wild-type	wild-type	amplified	mutant of unknown significance	wild-type
TCGA-EW-A1PE-01	YES	56	Invasive Breast Carcinoma	WHITE	HISPANIC OR LATINO	Female	Stage 2	Living Disease-Free	N/A	N/A	10.51	Positive	Positive	Negative	28	wild-type	wild-type	mutant of unknown significance	wild-type	wild-type	wild-type	wild-type	wild-type	pathogenic mutant	wild-type	wild-type	wild-type	wild-type	wild-type	wild-type	wild-type
TCGA-EW-A1PG-01	YES	53	Invasive Breast Carcinoma	WHITE	HISPANIC OR LATINO	Female	Stage 2	Living Disease-Free	N/A	N/A	34.53	Positive	Positive	Negative	8	wild-type	wild-type	wild-type	deleted	wild-type	wild-type	wild-type	wild-type	wild-type	wild-type	wild-type	wild-type	wild-type	wild-type	wild-type	wild-type
TCGA-EW-A1PH-01	YES	52	Invasive Breast Carcinoma	WHITE	HISPANIC OR LATINO	Female	Stage 2	Living Disease-Free	N/A	N/A	19.94	Negative	Negative	Negative	45	wild-type	wild-type	wild-type	wild-type	wild-type	wild-type	wild-type	deleted	wild-type	wild-type	wild-type	pathogenic mutant	wild-type	wild-type	wild-type	wild-type
TCGA-EW-A2FR-01	YES	59	Invasive Breast Carcinoma	BLACK OR AFRICAN AMERICAN	NOT HISPANIC OR LATINO	Female	Stage 3	Living Disease-Free	N/A	N/A	54.96	Negative	Negative	Positive	45	wild-type	mutant of unknown significance	wild-type	wild-type	amplified	wild-type	wild-type	wild-type	wild-type	wild-type	wild-type	pathogenic mutant	wild-type	wild-type	wild-type	wild-type
TCGA-EW-A2FS-01	YES	41	Invasive Breast Carcinoma	BLACK OR AFRICAN AMERICAN	NOT HISPANIC OR LATINO	Female	Stage 2	Living Disease-Free	N/A	N/A	52.69	Positive	Negative	Negative	28	wild-type	wild-type	wild-type	wild-type	wild-type	wild-type	wild-type	wild-type	wild-type	wild-type	wild-type	wild-type	amplified	wild-type	wild-type	wild-type
TCGA-EW-A2FV-01	YES	39	Invasive Breast Carcinoma	WHITE	HISPANIC OR LATINO	Female	Stage 3	Living Disease-Free	N/A	N/A	25.89	Positive	Positive	Negative	20	wild-type	wild-type	wild-type	wild-type	wild-type	wild-type	wild-type	wild-type	pathogenic mutant	wild-type	wild-type	wild-type	wild-type	amplified	wild-type	wild-type
TCGA-EW-A2FW-01	YES	52	Invasive Breast Carcinoma	WHITE	HISPANIC OR LATINO	Female	Stage 2	Living Disease-Free	N/A	N/A	22.08	Positive	Positive	Negative	19	wild-type	wild-type	wild-type	wild-type	wild-type	pathogenic mutant	wild-type	wild-type	wild-type	wild-type	wild-type	wild-type	wild-type	wild-type	wild-type	wild-type
TCGA-EW-A3E8-01	YES	60	Invasive Breast Carcinoma	WHITE	HISPANIC OR LATINO	Female	Stage 2	Living Disease-Free	N/A	N/A	34	Positive	Negative	Negative	80	wild-type	wild-type	wild-type	pathogenic mutant	wild-type	wild-type	wild-type	wild-type	pathogenic mutant	wild-type	wild-type	wild-type	wild-type	wild-type	wild-type	wild-type
TCGA-EW-A3U0-01	YES	61	Invasive Breast Carcinoma	BLACK OR AFRICAN AMERICAN	NOT HISPANIC OR LATINO	Female	Stage 3	Living Disease-Free	N/A	N/A	17.48	Negative	Negative	Negative	113	amplified	wild-type	wild-type	wild-type	wild-type	wild-type	wild-type	wild-type	amplified	wild-type	wild-type	pathogenic mutant	wild-type	amplified	wild-type	wild-type
TCGA-EW-A423-01	YES	75	Invasive Breast Carcinoma	WHITE	HISPANIC OR LATINO	Female	Stage 2	Living Disease-Free	N/A	N/A	17.51	Positive	Positive	Negative	43	wild-type	wild-type	wild-type	pathogenic mutant	wild-type	wild-type	wild-type	wild-type	wild-type	wild-type	wild-type	wild-type	amplified	wild-type	wild-type	wild-type
TCGA-GI-A2C8-01	YES	63	Invasive Breast Carcinoma	WHITE	NOT HISPANIC OR LATINO	Female	Stage 3	Living Disease-Free	N/A	N/A	7.39	Positive	Positive	Negative	91	wild-type	wild-type	wild-type	mutant of unknown significance	wild-type	wild-type	wild-type	wild-type	wild-type	wild-type	wild-type	deleted	amplified	wild-type	amplified	wild-type
TCGA-GI-A2C9-01	YES	58	Invasive Breast Carcinoma	BLACK OR AFRICAN AMERICAN	NOT HISPANIC OR LATINO	Female	Stage 2	Living Disease-Free	N/A	N/A	109.79	Negative	Negative	Negative	112	wild-type	wild-type	wild-type	wild-type	wild-type	wild-type	wild-type	wild-type	wild-type	wild-type	wild-type	pathogenic mutant	wild-type	wild-type	wild-type	wild-type
TCGA-GM-A2D9-01	YES	69	Invasive Breast Carcinoma	WHITE	NOT HISPANIC OR LATINO	Female	Stage 1	Deceased	44.38	59.53	59.53	Positive	Positive	Negative	344	wild-type	mutant of unknown significance	wild-type	wild-type	wild-type	wild-type	mutant of unknown significance	wild-type	pathogenic mutant	wild-type	wild-type	wild-type	wild-type	wild-type	wild-type	wild-type
TCGA-GM-A2DA-01	YES	46	Invasive Breast Carcinoma	WHITE	NOT HISPANIC OR LATINO	Female	Stage 2	Deceased	214.72	216.59	216.59	Positive	Positive	Positive	24	wild-type	wild-type	wild-type	wild-type	amplified	wild-type	wild-type	wild-type	wild-type	wild-type	wild-type	wild-type	wild-type	wild-type	wild-type	wild-type
TCGA-GM-A2DB-01	YES	62	Invasive Breast Carcinoma	WHITE	NOT HISPANIC OR LATINO	Female	Stage 2	Living Disease-Free	N/A	N/A	79.04	Negative	Negative	Negative	101	wild-type	wild-type	wild-type	wild-type	wild-type	wild-type	wild-type	wild-type	wild-type	pathogenic mutant	wild-type	pathogenic mutant	wild-type	wild-type	wild-type	wild-type
TCGA-GM-A2DC-01	YES	57	Invasive Breast Carcinoma	WHITE	NOT HISPANIC OR LATINO	Female	Stage 2	Living Disease-Free	N/A	N/A	83.28	Positive	Positive	Negative	17	wild-type	wild-type	wild-type	wild-type	wild-type	wild-type	wild-type	wild-type	wild-type	wild-type	wild-type	wild-type	wild-type	amplified	wild-type	wild-type
TCGA-GM-A2DD-01	YES	53	Invasive Breast Carcinoma	WHITE	NOT HISPANIC OR LATINO	Female	Stage 1	Living Disease-Free	N/A	N/A	74.97	Negative	Negative	Negative	45	wild-type	wild-type	wild-type	mutant of unknown significance	wild-type	wild-type	wild-type	wild-type	pathogenic mutant	wild-type	wild-type	pathogenic mutant	wild-type	wild-type	wild-type	wild-type
TCGA-GM-A2DF-01	YES	53	Invasive Breast Carcinoma	BLACK OR AFRICAN AMERICAN	NOT HISPANIC OR LATINO	Female	Stage 2	Living Disease-Free	N/A	N/A	70.8	Negative	Negative	Negative	28	wild-type	wild-type	wild-type	wild-type	wild-type	wild-type	wild-type	wild-type	wild-type	wild-type	deleted	pathogenic mutant	wild-type	wild-type	wild-type	wild-type
TCGA-GM-A2DH-01	YES	58	Invasive Breast Carcinoma	WHITE	NOT HISPANIC OR LATINO	Female	Stage 1	Living Disease-Free	N/A	N/A	72.04	Negative	Negative	Negative	115	wild-type	wild-type	wild-type	wild-type	wild-type	wild-type	wild-type	wild-type	pathogenic mutant	wild-type	wild-type	pathogenic mutant	wild-type	wild-type	wild-type	wild-type
TCGA-GM-A2DI-01	YES	52	Invasive Breast Carcinoma	WHITE	NOT HISPANIC OR LATINO	Female	Stage 1	Living Disease-Free	N/A	N/A	85.09	Negative	Negative	Negative	50	wild-type	wild-type	wild-type	wild-type	wild-type	wild-type	wild-type	wild-type	pathogenic mutant	wild-type	wild-type	pathogenic mutant	wild-type	wild-type	wild-type	wild-type
TCGA-GM-A2DK-01	YES	58	Invasive Breast Carcinoma	WHITE	NOT HISPANIC OR LATINO	Female	Stage 1	Living Disease-Free	N/A	N/A	86.89	Positive	Negative	Negative	17	wild-type	wild-type	wild-type	wild-type	wild-type	wild-type	wild-type	wild-type	wild-type	deleted	wild-type	wild-type	wild-type	wild-type	wild-type	wild-type
TCGA-GM-A2DL-01	YES	50	Invasive Breast Carcinoma	WHITE	NOT HISPANIC OR LATINO	Female	Stage 1	Living Disease-Free	N/A	N/A	115.6	Positive	Positive	Negative	40	pathogenic mutant	wild-type	wild-type	wild-type	wild-type	wild-type	wild-type	wild-type	wild-type	wild-type	wild-type	pathogenic mutant	amplified	wild-type	wild-type	wild-type
TCGA-GM-A2DM-01	YES	57	Invasive Breast Carcinoma	WHITE	HISPANIC OR LATINO	Female	Stage 2	Living Disease-Free	N/A	N/A	105.98	Positive	Positive	Negative	19	wild-type	wild-type	wild-type	wild-type	wild-type	pathogenic mutant	wild-type	wild-type	wild-type	wild-type	wild-type	wild-type	wild-type	wild-type	wild-type	wild-type
TCGA-GM-A2DN-01	YES	58	Invasive Breast Carcinoma	WHITE	NOT HISPANIC OR LATINO	Female	Stage 2	Living Disease-Free	N/A	N/A	101.54	Positive	Positive	Negative	21	pathogenic mutant	wild-type	wild-type	wild-type	wild-type	pathogenic mutant	wild-type	wild-type	wild-type	wild-type	wild-type	wild-type	wild-type	wild-type	wild-type	wild-type
TCGA-GM-A2DO-01	YES	54	Invasive Breast Carcinoma	BLACK OR AFRICAN AMERICAN	NOT HISPANIC OR LATINO	Female	Stage 1	Living Disease-Free	N/A	N/A	85.28	Positive	Positive	Negative	100	wild-type	wild-type	wild-type	pathogenic mutant	wild-type	wild-type	wild-type	wild-type	wild-type	wild-type	wild-type	wild-type	amplified	wild-type	wild-type	wild-type
TCGA-GM-A3NW-01	YES	63	Invasive Breast Carcinoma	WHITE	NOT HISPANIC OR LATINO	Female	Stage 2	Living Disease-Free	N/A	N/A	110.41	Negative	Positive	Negative	69	mutant of unknown significance	wild-type	wild-type	wild-type	wild-type	wild-type	wild-type	wild-type	pathogenic mutant	wild-type	wild-type	wild-type	amplified	wild-type	wild-type	wild-type
TCGA-GM-A3NY-01	YES	72	Invasive Breast Carcinoma	WHITE	NOT HISPANIC OR LATINO	Female	Stage 2	Living Disease-Free	N/A	N/A	38.17	Positive	Positive	Negative	53	wild-type	wild-type	wild-type	wild-type	wild-type	wild-type	wild-type	wild-type	pathogenic mutant	wild-type	wild-type	wild-type	wild-type	wild-type	wild-type	wild-type
TCGA-GM-A3XG-01	YES	46	Invasive Breast Carcinoma	WHITE	NOT HISPANIC OR LATINO	Female	Stage 3	Living Disease-Free	N/A	N/A	43.69	Positive	Positive	Negative	5	wild-type	wild-type	wild-type	wild-type	wild-type	wild-type	wild-type	wild-type	wild-type	wild-type	wild-type	wild-type	wild-type	wild-type	wild-type	wild-type
TCGA-GM-A3XL-01	YES	49	Invasive Breast Carcinoma	BLACK OR AFRICAN AMERICAN	NOT HISPANIC OR LATINO	Female	Stage 2	Living Disease-Free	N/A	N/A	69.25	Negative	Negative	Negative	76	wild-type	wild-type	wild-type	wild-type	wild-type	wild-type	wild-type	deleted	wild-type	deleted	wild-type	pathogenic mutant	wild-type	amplified	wild-type	wild-type
TCGA-GM-A3XN-01	YES	44	Invasive Breast Carcinoma	WHITE	NOT HISPANIC OR LATINO	Female	Stage 3	Living Disease-Free	N/A	N/A	66.33	Positive	Positive	Negative	16	wild-type	wild-type	wild-type	pathogenic mutant	wild-type	wild-type	wild-type	wild-type	pathogenic mutant	wild-type	wild-type	wild-type	wild-type	wild-type	wild-type	wild-type
TCGA-GM-A4E0-01	YES	67	Invasive Breast Carcinoma	WHITE	NOT HISPANIC OR LATINO	Female	Stage 3	Living Disease-Free	N/A	N/A	71.98	Positive	Positive	Negative	16	wild-type	wild-type	wild-type	pathogenic mutant	wild-type	wild-type	wild-type	wild-type	wild-type	pathogenic mutant	wild-type	wild-type	wild-type	wild-type	wild-type	wild-type
TCGA-HN-A2NL-01	YES	56	Invasive Breast Carcinoma	N/A	N/A	Female	Stage 2	Living Disease-Free	N/A	N/A	2.6	Negative	Negative	Negative	62	wild-type	wild-type	wild-type	wild-type	wild-type	wild-type	wild-type	wild-type	wild-type	wild-type	wild-type	pathogenic mutant	wild-type	wild-type	wild-type	wild-type
TCGA-JL-A3YW-01	YES	49	Invasive Breast Carcinoma	ASIAN	NOT HISPANIC OR LATINO	Female	Stage 2	Living Disease-Free	N/A	N/A	11.83	Positive	Positive	Positive	75	wild-type	wild-type	wild-type	pathogenic mutant	mutant of unknown significance	wild-type	wild-type	wild-type	wild-type	wild-type	wild-type	pathogenic mutant	wild-type	wild-type	wild-type	wild-type
TCGA-JL-A3YX-01	YES	46	Invasive Breast Carcinoma	ASIAN	NOT HISPANIC OR LATINO	Female	Stage 2	Living Disease-Free	N/A	N/A	11.56	Positive	Positive	Positive	30	wild-type	wild-type	wild-type	wild-type	wild-type	wild-type	wild-type	pathogenic mutant	pathogenic mutant	wild-type	wild-type	wild-type	wild-type	wild-type	wild-type	wild-type
TCGA-LL-A440-01	YES	61	Invasive Breast Carcinoma	WHITE	NOT HISPANIC OR LATINO	Female	Stage 1	Living Disease-Free	N/A	N/A	24.93	Positive	Positive	Negative	8	wild-type	wild-type	wild-type	wild-type	wild-type	wild-type	wild-type	wild-type	wild-type	wild-type	wild-type	wild-type	amplified	wild-type	wild-type	wild-type
TCGA-LL-A441-01	YES	62	Invasive Breast Carcinoma	BLACK OR AFRICAN AMERICAN	NOT HISPANIC OR LATINO	Female	Stage 1	Living Disease-Free	N/A	N/A	32.72	Negative	Negative	Negative	59	wild-type	wild-type	wild-type	wild-type	wild-type	amplified	wild-type	wild-type	wild-type	wild-type	wild-type	pathogenic mutant	wild-type	wild-type	wild-type	wild-type
TCGA-LL-A50Y-01	YES	84	Invasive Breast Carcinoma	WHITE	NOT HISPANIC OR LATINO	Female	Stage 2	Living Disease-Free	N/A	N/A	25.03	Positive	Positive	Negative	28	wild-type	wild-type	wild-type	pathogenic mutant	wild-type	wild-type	pathogenic mutant	wild-type	pathogenic mutant	wild-type	wild-type	wild-type	wild-type	wild-type	wild-type	wild-type
TCGA-LL-A5YL-01	YES	64	Invasive Breast Carcinoma	WHITE	NOT HISPANIC OR LATINO	Female	Stage 2	Living Disease-Free	N/A	N/A	17.05	Positive	Negative	Positive	57	wild-type	wild-type	wild-type	wild-type	wild-type	wild-type	wild-type	wild-type	wild-type	wild-type	wild-type	wild-type	wild-type	wild-type	wild-type	wild-type
TCGA-LL-A5YM-01	YES	88	Invasive Breast Carcinoma	BLACK OR AFRICAN AMERICAN	NOT HISPANIC OR LATINO	Female	Stage 3	Living but Tumor Recurred/Progressed	8.48	N/A	15.31	Positive	Positive	Positive	23	wild-type	wild-type	wild-type	wild-type	wild-type	pathogenic mutant	wild-type	wild-type	wild-type	wild-type	wild-type	wild-type	wild-type	amplified	wild-type	wild-type
TCGA-LL-A5YN-01	YES	46	Invasive Breast Carcinoma	BLACK OR AFRICAN AMERICAN	NOT HISPANIC OR LATINO	Female	Stage 2	Living Disease-Free	N/A	N/A	14.68	Positive	Positive	Positive	26	wild-type	wild-type	wild-type	wild-type	amplified	wild-type	wild-type	wild-type	pathogenic mutant	wild-type	wild-type	wild-type	wild-type	amplified	wild-type	wild-type
TCGA-LL-A5YO-01	YES	50	Invasive Breast Carcinoma	BLACK OR AFRICAN AMERICAN	NOT HISPANIC OR LATINO	Female	Stage 1	Living Disease-Free	N/A	N/A	14.45	Negative	Negative	Negative	44	wild-type	wild-type	wild-type	wild-type	wild-type	wild-type	wild-type	wild-type	wild-type	wild-type	wild-type	pathogenic mutant	wild-type	wild-type	wild-type	wild-type
TCGA-LL-A5YP-01	YES	49	Invasive Breast Carcinoma	BLACK OR AFRICAN AMERICAN	NOT HISPANIC OR LATINO	Female	Stage 2	Living Disease-Free	N/A	N/A	14.78	Positive	Negative	Positive	64	wild-type	mutant of unknown significance	wild-type	wild-type	wild-type	wild-type	wild-type	wild-type	wild-type	pathogenic mutant	deleted	pathogenic mutant	wild-type	amplified	deleted	wild-type
TCGA-LQ-A4E4-01	YES	73	Invasive Breast Carcinoma	WHITE	NOT HISPANIC OR LATINO	Female	Stage 3	Living but Tumor Recurred/Progressed	22.37	N/A	27.89	Positive	Positive	Negative	69	wild-type	wild-type	wild-type	pathogenic mutant	wild-type	wild-type	wild-type	wild-type	pathogenic mutant	wild-type	wild-type	wild-type	wild-type	wild-type	wild-type	wild-type
TCGA-MS-A51U-01	YES	44	Invasive Breast Carcinoma	WHITE	NOT HISPANIC OR LATINO	Female	Stage 2	Living with Tumor	N/A	N/A	22.37	Positive	Positive	Negative	13	wild-type	wild-type	wild-type	pathogenic mutant	wild-type	wild-type	wild-type	wild-type	pathogenic mutant	wild-type	wild-type	wild-type	wild-type	wild-type	wild-type	wild-type
TCGA-OL-A66H-01	YES	NA	Invasive Breast Carcinoma	BLACK OR AFRICAN AMERICAN	NOT HISPANIC OR LATINO	Female	Stage 1	Living Disease-Free	N/A	N/A	N/A	Positive	Positive	Negative	19	wild-type	wild-type	wild-type	wild-type	wild-type	wild-type	pathogenic mutant	wild-type	wild-type	wild-type	wild-type	wild-type	wild-type	wild-type	wild-type	wild-type
TCGA-OL-A66I-01	YES	36	Invasive Breast Carcinoma	BLACK OR AFRICAN AMERICAN	NOT HISPANIC OR LATINO	Female	Stage 2	Living Disease-Free	N/A	N/A	23.46	Negative	Negative	Negative	29	wild-type	wild-type	wild-type	wild-type	wild-type	wild-type	deleted	wild-type	wild-type	wild-type	wild-type	pathogenic mutant	wild-type	amplified	wild-type	wild-type
TCGA-OL-A66J-01	YES	80	Invasive Breast Carcinoma	WHITE	NOT HISPANIC OR LATINO	Female	Stage 1	Living Disease-Free	N/A	N/A	65.57	Positive	Positive	Negative	51	wild-type	wild-type	wild-type	wild-type	wild-type	wild-type	wild-type	wild-type	wild-type	wild-type	wild-type	wild-type	amplified	wild-type	wild-type	wild-type
TCGA-OL-A66K-01	YES	72	Invasive Breast Carcinoma	WHITE	NOT HISPANIC OR LATINO	Female	Stage 2	Deceased	N/A	41.89	41.89	Positive	Positive	Negative	24	wild-type	wild-type	wild-type	pathogenic mutant	wild-type	pathogenic mutant	wild-type	wild-type	wild-type	wild-type	deleted	wild-type	wild-type	wild-type	wild-type	wild-type
	Patients with YES consent			WHITE
	817			595
	Patients with NO consent			ASIAN
	0			54
Notes:	From analysis above, all 817 patients consented
Counting Formula
"=COUNTIF(range,"criteria")"
range=cells of interest, ROW_START:ROW_END, for example B2:B818 if column B
Criteria="TEXT OF INTEREST"
