# Supplementary material for: Using The Cancer Genome Atlas as an Inquiry Tool in the Undergraduate Classroom
Source: Front Genet. 2020 Dec 16;11:573992. doi: 10.3389/fgene.2020.573992 (PMC7772960; doi:10.3389/fgene.2020.573992)
Supplement: Supplementary Appendix 2 — Instructional student data analysis worksheet: Microsoft Excel file. [file Table_2.XLSX]

## Sheet: Sheet1
	# of Patients Living Disease-Free	# of Patients Living with Tumor	# of Patients Living but Tumor Recurred/Progressed	# of Patients Deceased	Total			% of Patients Living Disease-Free	% of Patients Living with Tumor	% of Patients Living but Tumor Recurred/Progressed	% of Patients Deceased	Total
Stage I					0		Stage I	#DIV/0!	#DIV/0!	#DIV/0!	#DIV/0!	#DIV/0!
Stage II					0		Stage II	#DIV/0!	#DIV/0!	#DIV/0!	#DIV/0!	#DIV/0!
Stage III					0		Stage III	#DIV/0!	#DIV/0!	#DIV/0!	#DIV/0!	#DIV/0!
Stage IV					0		Stage IV	#DIV/0!	#DIV/0!	#DIV/0!	#DIV/0!	#DIV/0!
	# of Patients Living Disease-Free	# of Patients Living with Tumor	# of Patients Living but Tumor Recurred/Progressed	# of Patients Deceased	Total			% of Patients Living Disease-Free	% of Patients Living with Tumor	% of Patients Living but Tumor Recurred/Progressed	% of Patients Deceased	Total
Number of Patients lacking a pathogenic p53 mutation or p53 deletion					0		Percent of Patients lacking a pathogenic p53 mutation or p53 deletion	#DIV/0!	#DIV/0!	#DIV/0!	#DIV/0!	#DIV/0!
Number of Patients with a pathogenic p53 mutation or p53 deletion					0		Percent of Patients with a pathogenic p53 mutation or p53 deletion	#DIV/0!	#DIV/0!	#DIV/0!	#DIV/0!	#DIV/0!
	# of Patients Living Disease-Free	# of Patients Living with Tumor	# of Patients Living but Tumor Recurred/Progressed	# of Patients Deceased	Total			% of Patients Living Disease-Free	% of Patients Living with Tumor	% of Patients Living but Tumor Recurred/Progressed	% of Patients Deceased	Total
Number of Patients lacking a pathogenic BRCA1 mutation					0		Percent of Patients lacking a pathogenic BRCA1 mutation	#DIV/0!	#DIV/0!	#DIV/0!	#DIV/0!	#DIV/0!
Number of Patients with a pathogenic BRCA1 mutation					0		Percent of Patients with a pathogenic BRCA1 mutation	#DIV/0!	#DIV/0!	#DIV/0!	#DIV/0!	#DIV/0!
	# of Patients Living Disease-Free	# of Patients Living with Tumor	# of Patients Living but Tumor Recurred/Progressed	# of Patients Deceased	Total			% of Patients Living Disease-Free	% of Patients Living with Tumor	% of Patients Living but Tumor Recurred/Progressed	% of Patients Deceased	Total
Number of Patients lacking a pathogenic BRCA2 mutation					0		Percent of Patients lacking a pathogenic BRCA2 mutation	#DIV/0!	#DIV/0!	#DIV/0!	#DIV/0!	#DIV/0!
Number of Patients with a pathogenic BRCA2 mutation					0		Percent of Patients with a pathogenic BRCA2 mutation	#DIV/0!	#DIV/0!	#DIV/0!	#DIV/0!	#DIV/0!
Gene	# of Tumors with wild-type genotype	# of Tumors with "mutant of unknown significance" genotype	# of Tumors with pathogenic mutant genotype	# of Tumors with amplified genotype	# of Tumors with deleted genotype		Gene	% of Tumors with wild-type genotype	% of Tumors with "mutant of unknown significance" genotype	% of Tumors with pathogenic mutant genotype	% of Tumors with amplified genotype	% of Tumors with deleted genotype
AKT							AKT	0	0	0	0	0
BRCA1							BRCA1	0	0	0	0	0
BRCA2							BRCA2	0	0	0	0	0
CDH1							CDH1	0	0	0	0	0
ERBB2 (aka HER2)							ERBB2 (aka HER2)	0	0	0	0	0
GATA3							GATA3	0	0	0	0	0
KMT2C							KMT2C	0	0	0	0	0
MAP3K1							MAP3K1	0	0	0	0	0
PIK3CA							PIK3CA	0	0	0	0	0
PTEN							PTEN	0	0	0	0	0
RB1							RB1	0	0	0	0	0
TP53 (aka p53)							TP53 (aka p53)	0	0	0	0	0
CCND1							CCND1	0	0	0	0	0
MYC							MYC	0	0	0	0	0
ACTB (aka β-actin)							ACTB	0	0	0	0	0
HBB (aka hemoglobin subunit beta)							HBB	0	0	0	0	0
