# Supplementary material for: Using The Cancer Genome Atlas as an Inquiry Tool in the Undergraduate Classroom
Source: Front Genet. 2020 Dec 16;11:573992. doi: 10.3389/fgene.2020.573992 (PMC7772960; doi:10.3389/fgene.2020.573992)
Supplement: Supplementary Appendix 4 — Microsoft Excel file to support statistical analysis. [file Table_4.XLSX]

## Sheet: Sheet1
	Observed 2x2 Table							Expected 2x2 Table
	425	105	530					419.718	110.282	530
	222	65	287					227.282	59.7185	287
	647	170	817					647	170	817
p-value for Chi-square Test of Independence	0.340319
p-values notes
For these experiments, a p-value less than or equal to 0.05 denotes statistical signicance of the association/dependence of the two parameters/categories being tested. The relationship between these values is statistically significant.
p value is significant if it is less than or equal to 0.05
